# Supplementary material for: Hyperspectral Technologies for Assessing Seed Germination and Trifloxysulfuron-methyl Response in Amaranthus palmeri (Palmer Amaranth)
Source: Front Plant Sci. 2017 Apr 3;8:474. doi: 10.3389/fpls.2017.00474 (PMC5376577; doi:10.3389/fpls.2017.00474)
Supplement: Supplementary file 1 [file Table_1.XLSX]

## Sheet: Table S1
	Table S1. Creation of a A. palmeri super-population. Two different tests (a leave-one-out test and Tukey-Kramer) were performed on the untreated control plants from all three A. palmeri populations to validate the grouping of all individuals based on differences in average shoot weight; different letters indicate statistically significant differences (p ≤ 0.05).
	Leave one out
	Population	Average
	NA1, NA2	4.85833
	NA1, BM1	4.99122
	NA2, BM1	4.79904
	Total Average	4.88286
	Total SD	0.098409
	Tukey-Kramer Test
	Level	Number	Mean		Std Dev	Std Err
	NA1	4	5.125	A	0.81803	0.40901
	NA2	4	4.725	A	1.42683	0.71341
	BM1	4	4.9	A	0.8165	0.40825

## Sheet: Table S2
Table S2. Primers for sequencing of the ALS gene. Three parts of the ALS gene were sequenced separately to generate the full length of the gene.
Primer pair	Sequence (5'-3')	Product size (bp)
ALS-Up F	TTCCACCACCTTCATTCA	594
ALS-Up R	ACCTAGATAAATAACCAGGAA
ALS-Mid F	GGCTTTCCCTTGTACTGA	678
ALS-Mid R	TGCTTATTCTTCCCGATT
ALS-Down F	TTCCTGGTTATTTATCTAGGT	180
ALS-Down R	CAACGGATGGTTCACCTTTT

## Sheet: Table S3
Table S3. Basic experimental data for seed germination and response to trifloxysulfuron-methyl used in the hyperspectral analysis.
Population	No. of a Specific Seed	Germination	Response to trifloxysulfuron-methyl
BM1	1	Yes	Resistant
BM1	2	Yes	Sensitive
BM1	3	Yes	Moderate
BM1	4	Yes	Sensitive
BM1	5	No	XX
BM1	6	No	XX
BM1	7	No	XX
BM1	8	Yes	Moderate
BM1	9	Yes	Moderate
BM1	10	Yes	Moderate
BM1	11	Yes	Moderate
BM1	12	Yes	Resistant
BM1	13	No	XX
BM1	14	No	XX
BM1	15	Yes	Sensitive
BM1	15	No	XX
BM1	16	Yes	Moderate
BM1	17	Yes	Resistant
BM1	18	No	XX
BM1	19	No	XX
BM1	20	No	XX
BM1	21	Yes	Moderate
BM1	22	Yes	Moderate
BM1	23	Yes	Moderate
BM1	24	Yes	Moderate
BM1	25	Yes	Sensitive
BM1	27	Yes	Resistant
BM1	28	No	XX
BM1	29	No	XX
BM1	30	No	XX
BM1	31	No	XX
BM1	32	Yes	Moderate
BM1	33	No	XX
BM1	34	Yes	Sensitive
BM1	35	No	XX
BM1	36	No	XX
BM1	37	No	XX
BM1	38	Yes	Resistant
BM1	39	Yes	Sensitive
BM1	40	Yes	Moderate
NA1	1	No	XX
NA1	2	Yes	Moderate
NA1	3	Yes	Resistant
NA1	4	No	XX
NA1	5	No	XX
NA1	6	No	XX
NA1	7	No	XX
NA1	8	No	XX
NA1	9	Yes	Sensitive
NA1	10	No	XX
NA1	11	No	XX
NA1	12	No	XX
NA1	13	No	XX
NA1	14	No	XX
NA1	15	No	XX
NA1	16	No	XX
NA1	17	No	XX
NA1	18	No	XX
NA1	19	No	XX
NA1	20	No	XX
NA1	21	Yes	Moderate
NA1	22	No	XX
NA1	23	No	XX
NA1	24	Yes	Resistant
NA1	25	No	XX
NA1	26	No	XX
NA1	27	Yes	Resistant
NA1	28	No	XX
NA1	29	Yes	Sensitive
NA1	30	Yes	Sensitive
NA1	31	Yes	Sensitive
NA1	32	No	XX
NA1	33	Yes	Sensitive
NA1	34	Yes	Sensitive
NA1	35	No	XX
NA1	36	Yes	Moderate
NA1	37	Yes	Moderate
NA1	38	Yes	Resistant
NA1	39	No	XX
NA1	40	No	XX
NA2	1	Yes	Moderate
NA2	2	Yes	Sensitive
NA2	3	Yes	Moderate
NA2	4	No	XX
NA2	5	No	XX
NA2	6	Yes	Moderate
NA2	7	No	XX
NA2	8	Yes	Sensitive
NA2	9	Yes	Moderate
NA2	10	Yes	Sensitive
NA2	11	Yes	Moderate
NA2	12	Yes	Moderate
NA2	13	Yes	Resistant
NA2	14	Yes	Moderate
NA2	15	Yes	Resistant
NA2	16	Yes	Sensitive
NA2	17	Yes	Moderate
NA2	18	Yes	Moderate
NA2	19	Yes	Sensitive
NA2	20	No	XX
NA2	21	Yes	Resistant
NA2	22	No	XX
NA2	23	Yes	Resistant
NA2	24	Yes	Sensitive
NA2	25	Yes	Moderate
NA2	26	No	XX
NA2	27	Yes	Sensitive
NA2	28	No	XX
NA2	29	No	XX
NA2	30	Yes	Moderate
NA2	31	Yes	Sensitive
NA2	32	Yes	Sensitive
NA2	33	No	XX
NA2	34	No	XX
NA2	35	Yes	Moderate
NA2	36	Yes	Moderate
NA2	37	Yes	Sensitive
NA2	38	Yes	Moderate
NA2	39	Yes	Sensitive
NA2	40	Yes	Sensitive

## Sheet: Table S4
Table S4. Table of the general Variable Importance in Projection (VIP) model when there were two classes in the partial least squares - discriminant analysis (PLS-DA) classification model.
Wave lengths (nm)	VIP	Threshold
400	5.9668	1
401	6.5749	1
402	6.4001	1
403	7.507	1
404	6.2243	1
405	5.3708	1
406	5.8389	1
407	5.737	1
408	4.7775	1
409	4.183	1
410	4.2831	1
411	4.0878	1
412	3.9177	1
413	3.9117	1
414	3.923	1
415	3.4535	1
416	3.3472	1
417	3.6512	1
418	3.5606	1
419	3.2617	1
420	3.1563	1
421	3.1889	1
422	3.2136	1
423	3.5863	1
424	3.4939	1
425	3.0171	1
426	3.029	1
427	3.2194	1
428	3.4484	1
429	3.7648	1
430	4.1415	1
431	4.2366	1
432	4.0136	1
433	3.8417	1
434	4.0484	1
435	4.2737	1
436	4.0835	1
437	4.9946	1
438	5.4347	1
439	4.7895	1
440	4.5527	1
441	4.8644	1
442	5.2879	1
443	5.3945	1
444	5.1606	1
445	4.6542	1
446	4.4979	1
447	5.019	1
448	4.8095	1
449	4.4671	1
450	4.2287	1
451	4.0585	1
452	3.7226	1
453	3.6319	1
454	3.7904	1
455	3.7158	1
456	3.5448	1
457	3.4034	1
458	3.3271	1
459	3.2902	1
460	3.3325	1
461	3.3756	1
462	3.3143	1
463	3.384	1
464	3.4095	1
465	3.3338	1
466	3.3066	1
467	3.3461	1
468	3.3629	1
469	3.3035	1
470	3.336	1
471	3.3859	1
472	3.4195	1
473	3.439	1
474	3.3371	1
475	3.3014	1
476	3.2861	1
477	3.2907	1
478	3.2955	1
479	3.2599	1
480	3.3016	1
481	3.27	1
482	3.2842	1
483	3.2608	1
484	3.22	1
485	3.1982	1
486	3.181	1
487	3.1724	1
488	3.1611	1
489	3.1561	1
490	3.1142	1
491	3.0615	1
492	3.1053	1
493	3.0679	1
494	2.9771	1
495	2.9295	1
496	2.9196	1
497	2.9205	1
498	2.9035	1
499	2.8822	1
500	2.927	1
501	2.9595	1
502	2.9362	1
503	2.9177	1
504	2.9546	1
505	2.9391	1
506	2.8221	1
507	2.8552	1
508	2.9044	1
509	2.8939	1
510	2.8033	1
511	2.6762	1
512	2.5759	1
513	2.4688	1
514	2.2436	1
515	2.1275	1
516	2.0169	1
517	1.8465	1
518	1.688	1
519	1.5837	1
520	1.4824	1
521	1.346	1
522	1.2433	1
523	1.1673	1
524	1.1082	1
525	1.0655	1
526	1.0459	1
527	1.0414	1
528	1.0407	1
529	1.0563	1
530	1.0783	1
531	1.1095	1
532	1.1546	1
533	1.178	1
534	1.2091	1
535	1.254	1
536	1.2889	1
537	1.3164	1
538	1.3507	1
539	1.3963	1
540	1.4318	1
541	1.4568	1
542	1.4711	1
543	1.4793	1
544	1.5006	1
545	1.5015	1
546	1.493	1
547	1.5168	1
548	1.5317	1
549	1.5405	1
550	1.5484	1
551	1.5531	1
552	1.5545	1
553	1.5489	1
554	1.5361	1
555	1.5345	1
556	1.5201	1
557	1.4955	1
558	1.4808	1
559	1.4686	1
560	1.4519	1
561	1.4344	1
562	1.4314	1
563	1.4332	1
564	1.4494	1
565	1.4849	1
566	1.518	1
567	1.556	1
568	1.6032	1
569	1.6606	1
570	1.7309	1
571	1.8075	1
572	1.891	1
573	1.9852	1
574	2.082	1
575	2.1881	1
576	2.306	1
577	2.4255	1
578	2.5477	1
579	2.6722	1
580	2.8008	1
581	2.9335	1
582	3.0614	1
583	3.1835	1
584	3.3169	1
585	3.4459	1
586	3.5679	1
587	3.6863	1
588	3.8004	1
589	3.9102	1
590	4.0235	1
591	4.145	1
592	4.2499	1
593	4.3578	1
594	4.471	1
595	4.5697	1
596	4.6835	1
597	4.7984	1
598	4.9007	1
599	5.0042	1
600	5.1072	1
601	5.2138	1
602	5.3304	1
603	5.4735	1
604	5.5881	1
605	5.6799	1
606	5.8023	1
607	5.9164	1
608	6.0341	1
609	6.1605	1
610	6.278	1
611	6.3836	1
612	6.4735	1
613	6.5487	1
614	6.6252	1
615	6.6992	1
616	6.761	1
617	6.8007	1
618	6.8397	1
619	6.8833	1
620	6.9277	1
621	6.9589	1
622	6.9658	1
623	6.9731	1
624	6.9983	1
625	7.0154	1
626	7.0333	1
627	7.0579	1
628	7.0895	1
629	7.0998	1
630	7.1202	1
631	7.1462	1
632	7.14	1
633	7.1454	1
634	7.1759	1
635	7.2195	1
636	7.216	1
637	7.2124	1
638	7.2192	1
639	7.2237	1
640	7.1649	1
641	7.1318	1
642	7.1273	1
643	7.0922	1
644	7.0619	1
645	6.9717	1
646	6.8374	1
647	6.8028	1
648	6.7444	1
649	6.6679	1
650	6.5888	1
651	6.449	1
652	6.3228	1
653	6.199	1
654	6.0431	1
655	5.9137	1
656	5.7485	1
657	5.5477	1
658	5.3625	1
659	5.1484	1
660	4.9419	1
661	4.7401	1
662	4.4706	1
663	4.2311	1
664	4.0429	1
665	3.8961	1
666	3.8016	1
667	3.7332	1
668	3.6954	1
669	3.7095	1
670	3.7376	1
671	3.7788	1
672	3.8323	1
673	3.8781	1
674	3.9896	1
675	4.0774	1
676	4.0717	1
677	4.1129	1
678	4.1347	1
679	4.1161	1
680	4.0614	1
681	4.013	1
682	3.9221	1
683	3.7935	1
684	3.6734	1
685	3.5756	1
686	3.6046	1
687	3.7643	1
688	4.0239	1
689	4.3751	1
690	4.7876	1
691	5.2032	1
692	5.5678	1
693	5.8307	1
694	5.9784	1
695	6.0146	1
696	5.9383	1
697	5.7573	1
698	5.4927	1
699	5.1717	1
700	4.8105	1
701	4.426	1
702	4.0375	1
703	3.6645	1
704	3.302	1
705	2.9553	1
706	2.6305	1
707	2.3334	1
708	2.0616	1
709	1.8142	1
710	1.5901	1
711	1.3861	1
712	1.2041	1
713	1.0436	1
714	0.9028	1
715	0.7796	1
716	0.671	1
717	0.5771	1
718	0.5002	1
719	0.4349	1
720	0.3819	1
721	0.3407	1
722	0.3076	1
723	0.2829	1
724	0.2659	1
725	0.2559	1
726	0.2502	1
727	0.2491	1
728	0.2523	1
729	0.2591	1
730	0.2676	1
731	0.2775	1
732	0.2887	1
733	0.302	1
734	0.3145	1
735	0.3281	1
736	0.3432	1
737	0.3567	1
738	0.3695	1
739	0.3817	1
740	0.3937	1
741	0.4059	1
742	0.417	1
743	0.4273	1
744	0.4376	1
745	0.4475	1
746	0.4568	1
747	0.4657	1
748	0.4737	1
749	0.4797	1
750	0.4853	1
751	0.4915	1
752	0.4976	1
753	0.5024	1
754	0.5063	1
755	0.51	1
756	0.5137	1
757	0.5174	1
758	0.5206	1
759	0.5232	1
760	0.5259	1
761	0.5284	1
762	0.5305	1
763	0.5317	1
764	0.532	1
765	0.5332	1
766	0.5347	1
767	0.5348	1
768	0.5351	1
769	0.5355	1
770	0.5358	1
771	0.5359	1
772	0.536	1
773	0.5369	1
774	0.5379	1
775	0.5368	1
776	0.5364	1
777	0.5366	1
778	0.5369	1
779	0.5377	1
780	0.538	1
781	0.5378	1
782	0.5376	1
783	0.5378	1
784	0.5385	1
785	0.5391	1
786	0.5388	1
787	0.5379	1
788	0.5376	1
789	0.5378	1
790	0.538	1
791	0.5378	1
792	0.5373	1
793	0.5371	1
794	0.538	1
795	0.5375	1
796	0.537	1
797	0.5368	1
798	0.5362	1
799	0.5363	1
800	0.5362	1
801	0.5357	1
802	0.5357	1
803	0.5353	1
804	0.5352	1
805	0.5356	1
806	0.5355	1
807	0.5356	1
808	0.5358	1
809	0.5359	1
810	0.5354	1
811	0.5351	1
812	0.5352	1
813	0.5355	1
814	0.5339	1
815	0.5344	1
816	0.5357	1
817	0.5348	1
818	0.5347	1
819	0.5345	1
820	0.5339	1
821	0.5335	1
822	0.5341	1
823	0.5342	1
824	0.5335	1
825	0.5329	1
826	0.5319	1
827	0.5317	1
828	0.5325	1
829	0.5326	1
830	0.5327	1
831	0.5323	1
832	0.5318	1
833	0.532	1
834	0.5319	1
835	0.5313	1
836	0.5305	1
837	0.5304	1
838	0.5303	1
839	0.5299	1
840	0.5295	1
841	0.53	1
842	0.5288	1
843	0.5277	1
844	0.528	1
845	0.5283	1
846	0.5291	1
847	0.5298	1
848	0.5297	1
849	0.5296	1
850	0.5294	1
851	0.5294	1
852	0.5294	1
853	0.5296	1
854	0.5303	1
855	0.5304	1
856	0.5293	1
857	0.5291	1
858	0.5296	1
859	0.5298	1
860	0.5294	1
861	0.5296	1
862	0.5292	1
863	0.529	1
864	0.5296	1
865	0.5288	1
866	0.5287	1
867	0.5287	1
868	0.5279	1
869	0.5276	1
870	0.5271	1
871	0.5265	1
872	0.5262	1
873	0.5261	1
874	0.5259	1
875	0.5256	1
876	0.5253	1
877	0.5252	1
878	0.5256	1
879	0.5256	1
880	0.5245	1
881	0.5245	1
882	0.5243	1
883	0.524	1
884	0.524	1
885	0.5231	1
886	0.5226	1
887	0.5225	1
888	0.5223	1
889	0.5229	1
890	0.5231	1
891	0.523	1
892	0.5232	1
893	0.5229	1
894	0.5231	1
895	0.5232	1
896	0.5227	1
897	0.522	1
898	0.5223	1
899	0.5227	1
900	0.5224	1
901	0.5219	1
902	0.5231	1
903	0.524	1
904	0.5232	1
905	0.5222	1
906	0.5222	1
907	0.523	1
908	0.5238	1
909	0.5231	1
910	0.5226	1
911	0.5226	1
912	0.5229	1
913	0.5232	1
914	0.5234	1
915	0.5231	1
916	0.5229	1
917	0.5243	1
918	0.5237	1
919	0.5221	1
920	0.5211	1
921	0.5211	1
922	0.5216	1
923	0.5204	1
924	0.5193	1
925	0.5218	1
926	0.5212	1
927	0.5199	1
928	0.5195	1
929	0.5198	1
930	0.5196	1
931	0.5193	1
932	0.5194	1
933	0.5198	1
934	0.5188	1
935	0.5186	1
936	0.5187	1
937	0.5181	1
938	0.5179	1
939	0.5182	1
940	0.5181	1
941	0.5173	1
942	0.5165	1
943	0.517	1
944	0.5171	1
945	0.5162	1
946	0.5171	1
947	0.5167	1
948	0.5167	1
949	0.5165	1
950	0.5141	1
951	0.5149	1
952	0.5156	1
953	0.5155	1
954	0.5166	1
955	0.5163	1
956	0.5157	1
957	0.5152	1
958	0.5148	1
959	0.5158	1
960	0.5148	1
961	0.514	1
962	0.5151	1
963	0.5134	1
964	0.5145	1
965	0.5145	1
966	0.5125	1
967	0.5152	1
968	0.5135	1
969	0.5119	1
970	0.5122	1
971	0.5116	1
972	0.5125	1
973	0.5138	1
974	0.5128	1
975	0.5092	1
976	0.5111	1
977	0.5118	1
978	0.5108	1
979	0.5101	1
980	0.5082	1
981	0.5068	1
982	0.5062	1
983	0.5062	1
984	0.5065	1
985	0.5085	1
986	0.5062	1
987	0.5022	1
988	0.5037	1
989	0.5017	1
990	0.5054	1
991	0.5094	1
992	0.5041	1
993	0.5038	1
994	0.5053	1
995	0.5048	1
996	0.5021	1
997	0.5029	1
998	0.5031	1
999	0.5025	1
1000	0.5011	1
1001	0.5014	1
1002	0.5014	1
1003	0.5002	1
1004	0.5002	1
1005	0.5017	1
1006	0.5022	1
1007	0.5027	1
1008	0.5027	1
1009	0.5023	1
1010	0.5021	1
1011	0.501	1
1012	0.5011	1
1013	0.5025	1
1014	0.5031	1
1015	0.5034	1
1016	0.5039	1
1017	0.504	1
1018	0.5033	1
1019	0.503	1
1020	0.5034	1
1021	0.503	1
1022	0.5016	1
1023	0.5014	1
1024	0.5019	1
1025	0.5018	1
1026	0.502	1
1027	0.5019	1
1028	0.5014	1
1029	0.4997	1
1030	0.4992	1
1031	0.4993	1
1032	0.499	1
1033	0.4992	1
1034	0.499	1
1035	0.4985	1
1036	0.4983	1
1037	0.4979	1
1038	0.4981	1
1039	0.4988	1
1040	0.4991	1
1041	0.4992	1
1042	0.4996	1
1043	0.5001	1
1044	0.5002	1
1045	0.5014	1
1046	0.5037	1
1047	0.5052	1
1048	0.507	1
1049	0.5082	1
1050	0.5091	1
1051	0.5099	1
1052	0.51	1
1053	0.511	1
1054	0.5122	1
1055	0.5137	1
1056	0.5159	1
1057	0.5181	1
1058	0.5194	1
1059	0.5201	1
1060	0.5207	1
1061	0.5201	1
1062	0.5208	1
1063	0.5223	1
1064	0.5228	1
1065	0.5235	1
1066	0.524	1
1067	0.5237	1
1068	0.5238	1
1069	0.5252	1
1070	0.5254	1
1071	0.5254	1
1072	0.5263	1
1073	0.5267	1
1074	0.5268	1
1075	0.5272	1
1076	0.5283	1
1077	0.5277	1
1078	0.5252	1
1079	0.525	1
1080	0.525	1
1081	0.5249	1
1082	0.5261	1
1083	0.5272	1
1084	0.5266	1
1085	0.5256	1
1086	0.5247	1
1087	0.5235	1
1088	0.5231	1
1089	0.5228	1
1090	0.5218	1
1091	0.5201	1
1092	0.52	1
1093	0.5201	1
1094	0.52	1
1095	0.5211	1
1096	0.5219	1
1097	0.5208	1
1098	0.5198	1
1099	0.5204	1
1100	0.5214	1
1101	0.5211	1
1102	0.5211	1
1103	0.5211	1
1104	0.5195	1
1105	0.5188	1
1106	0.519	1
1107	0.519	1
1108	0.5184	1
1109	0.5185	1
1110	0.5192	1
1111	0.5203	1
1112	0.52	1
1113	0.5198	1
1114	0.5198	1
1115	0.5183	1
1116	0.5176	1
1117	0.517	1
1118	0.5169	1
1119	0.5179	1
1120	0.5175	1
1121	0.5179	1
1122	0.5179	1
1123	0.5167	1
1124	0.5161	1
1125	0.5158	1
1126	0.516	1
1127	0.5156	1
1128	0.5163	1
1129	0.5164	1
1130	0.5151	1
1131	0.5142	1
1132	0.5137	1
1133	0.513	1
1134	0.5128	1
1135	0.5121	1
1136	0.5105	1
1137	0.5093	1
1138	0.5085	1
1139	0.5076	1
1140	0.507	1
1141	0.5059	1
1142	0.5048	1
1143	0.5036	1
1144	0.5024	1
1145	0.5013	1
1146	0.5001	1
1147	0.4984	1
1148	0.4966	1
1149	0.4949	1
1150	0.4933	1
1151	0.4918	1
1152	0.4902	1
1153	0.4887	1
1154	0.4877	1
1155	0.4864	1
1156	0.4847	1
1157	0.4828	1
1158	0.4815	1
1159	0.4796	1
1160	0.4781	1
1161	0.4775	1
1162	0.476	1
1163	0.4748	1
1164	0.4734	1
1165	0.4715	1
1166	0.4705	1
1167	0.4696	1
1168	0.4684	1
1169	0.4669	1
1170	0.4654	1
1171	0.4638	1
1172	0.4625	1
1173	0.4614	1
1174	0.4607	1
1175	0.4597	1
1176	0.4589	1
1177	0.4582	1
1178	0.457	1
1179	0.4557	1
1180	0.4548	1
1181	0.4538	1
1182	0.453	1
1183	0.4529	1
1184	0.4525	1
1185	0.4517	1
1186	0.4511	1
1187	0.4507	1
1188	0.4499	1
1189	0.4494	1
1190	0.4491	1
1191	0.449	1
1192	0.4488	1
1193	0.449	1
1194	0.4493	1
1195	0.4494	1
1196	0.4491	1
1197	0.4489	1
1198	0.4489	1
1199	0.4489	1
1200	0.4492	1
1201	0.4496	1
1202	0.4499	1
1203	0.4503	1
1204	0.4506	1
1205	0.4507	1
1206	0.4509	1
1207	0.4511	1
1208	0.4515	1
1209	0.4522	1
1210	0.4527	1
1211	0.4534	1
1212	0.4539	1
1213	0.4543	1
1214	0.4547	1
1215	0.4549	1
1216	0.4551	1
1217	0.4551	1
1218	0.4555	1
1219	0.4562	1
1220	0.4569	1
1221	0.4582	1
1222	0.4591	1
1223	0.4597	1
1224	0.4598	1
1225	0.46	1
1226	0.4597	1
1227	0.4599	1
1228	0.4602	1
1229	0.4607	1
1230	0.4615	1
1231	0.4623	1
1232	0.4629	1
1233	0.4633	1
1234	0.4634	1
1235	0.4632	1
1236	0.4631	1
1237	0.4636	1
1238	0.4642	1
1239	0.4646	1
1240	0.4653	1
1241	0.466	1
1242	0.4665	1
1243	0.4668	1
1244	0.4672	1
1245	0.4672	1
1246	0.4672	1
1247	0.4671	1
1248	0.467	1
1249	0.4664	1
1250	0.4663	1
1251	0.4664	1
1252	0.4664	1
1253	0.4667	1
1254	0.4668	1
1255	0.4667	1
1256	0.4667	1
1257	0.4665	1
1258	0.4662	1
1259	0.4658	1
1260	0.4655	1
1261	0.4657	1
1262	0.4664	1
1263	0.4667	1
1264	0.4673	1
1265	0.4677	1
1266	0.4673	1
1267	0.4679	1
1268	0.4691	1
1269	0.4701	1
1270	0.4719	1
1271	0.4728	1
1272	0.4732	1
1273	0.473	1
1274	0.4732	1
1275	0.4739	1
1276	0.4755	1
1277	0.4779	1
1278	0.479	1
1279	0.4804	1
1280	0.4813	1
1281	0.4813	1
1282	0.4813	1
1283	0.4813	1
1284	0.4815	1
1285	0.4815	1
1286	0.4817	1
1287	0.4823	1
1288	0.4829	1
1289	0.4835	1
1290	0.4837	1
1291	0.4837	1
1292	0.4836	1
1293	0.483	1
1294	0.4821	1
1295	0.4825	1
1296	0.4821	1
1297	0.4812	1
1298	0.4813	1
1299	0.4805	1
1300	0.4796	1
1301	0.4789	1
1302	0.4784	1
1303	0.4774	1
1304	0.476	1
1305	0.4747	1
1306	0.473	1
1307	0.4719	1
1308	0.471	1
1309	0.4701	1
1310	0.47	1
1311	0.4691	1
1312	0.4678	1
1313	0.4664	1
1314	0.4638	1
1315	0.4624	1
1316	0.4617	1
1317	0.4607	1
1318	0.4599	1
1319	0.4595	1
1320	0.4581	1
1321	0.4568	1
1322	0.4554	1
1323	0.4541	1
1324	0.4528	1
1325	0.4515	1
1326	0.4501	1
1327	0.4486	1
1328	0.4476	1
1329	0.4468	1
1330	0.4457	1
1331	0.4449	1
1332	0.4436	1
1333	0.4417	1
1334	0.4402	1
1335	0.4387	1
1336	0.4374	1
1337	0.4359	1
1338	0.4347	1
1339	0.4342	1
1340	0.4333	1
1341	0.4321	1
1342	0.4316	1
1343	0.4304	1
1344	0.4288	1
1345	0.4279	1
1346	0.4272	1
1347	0.4264	1
1348	0.426	1
1349	0.4253	1
1350	0.4243	1
1351	0.4237	1
1352	0.4233	1
1353	0.423	1
1354	0.4229	1
1355	0.4226	1
1356	0.4221	1
1357	0.4221	1
1358	0.4227	1
1359	0.4225	1
1360	0.4218	1
1361	0.4216	1
1362	0.4213	1
1363	0.4208	1
1364	0.4205	1
1365	0.4203	1
1366	0.4197	1
1367	0.419	1
1368	0.4194	1
1369	0.42	1
1370	0.4198	1
1371	0.4192	1
1372	0.4191	1
1373	0.4186	1
1374	0.4189	1
1375	0.4202	1
1376	0.4209	1
1377	0.4209	1
1378	0.4228	1
1379	0.4264	1
1380	0.4292	1
1381	0.4336	1
1382	0.4373	1
1383	0.44	1
1384	0.4434	1
1385	0.4477	1
1386	0.4521	1
1387	0.4557	1
1388	0.4612	1
1389	0.4696	1
1390	0.4763	1
1391	0.4818	1
1392	0.4905	1
1393	0.5005	1
1394	0.5105	1
1395	0.5245	1
1396	0.5379	1
1397	0.5499	1
1398	0.558	1
1399	0.5627	1
1400	0.5623	1
1401	0.5664	1
1402	0.5671	1
1403	0.5687	1
1404	0.5764	1
1405	0.575	1
1406	0.5636	1
1407	0.5589	1
1408	0.5557	1
1409	0.5482	1
1410	0.542	1
1411	0.5316	1
1412	0.513	1
1413	0.501	1
1414	0.4923	1
1415	0.4809	1
1416	0.4692	1
1417	0.4594	1
1418	0.4485	1
1419	0.4393	1
1420	0.4344	1
1421	0.4265	1
1422	0.4162	1
1423	0.4085	1
1424	0.4011	1
1425	0.3945	1
1426	0.3905	1
1427	0.3854	1
1428	0.3814	1
1429	0.3777	1
1430	0.3751	1
1431	0.3731	1
1432	0.3717	1
1433	0.3712	1
1434	0.3719	1
1435	0.3731	1
1436	0.3752	1
1437	0.3776	1
1438	0.3805	1
1439	0.3836	1
1440	0.387	1
1441	0.3918	1
1442	0.3963	1
1443	0.4012	1
1444	0.4057	1
1445	0.4091	1
1446	0.4131	1
1447	0.4165	1
1448	0.4207	1
1449	0.4261	1
1450	0.431	1
1451	0.4361	1
1452	0.4406	1
1453	0.4433	1
1454	0.4476	1
1455	0.453	1
1456	0.4573	1
1457	0.4619	1
1458	0.4664	1
1459	0.4706	1
1460	0.4732	1
1461	0.4737	1
1462	0.4758	1
1463	0.4777	1
1464	0.478	1
1465	0.48	1
1466	0.4841	1
1467	0.4868	1
1468	0.4888	1
1469	0.4908	1
1470	0.4936	1
1471	0.4951	1
1472	0.4963	1
1473	0.4958	1
1474	0.4936	1
1475	0.4934	1
1476	0.4933	1
1477	0.492	1
1478	0.4912	1
1479	0.4904	1
1480	0.4866	1
1481	0.4868	1
1482	0.4919	1
1483	0.4924	1
1484	0.4915	1
1485	0.4915	1
1486	0.4902	1
1487	0.4886	1
1488	0.4878	1
1489	0.4869	1
1490	0.4834	1
1491	0.4826	1
1492	0.485	1
1493	0.4855	1
1494	0.4865	1
1495	0.4863	1
1496	0.4833	1
1497	0.4828	1
1498	0.4831	1
1499	0.4839	1
1500	0.4893	1
1501	0.4899	1
1502	0.4882	1
1503	0.485	1
1504	0.4746	1
1505	0.4696	1
1506	0.4667	1
1507	0.4646	1
1508	0.4632	1
1509	0.4647	1
1510	0.4653	1
1511	0.4652	1
1512	0.4657	1
1513	0.4685	1
1514	0.4672	1
1515	0.4636	1
1516	0.4603	1
1517	0.4549	1
1518	0.4517	1
1519	0.4486	1
1520	0.4468	1
1521	0.4464	1
1522	0.445	1
1523	0.4436	1
1524	0.4432	1
1525	0.4427	1
1526	0.4426	1
1527	0.4449	1
1528	0.4438	1
1529	0.4406	1
1530	0.4383	1
1531	0.4343	1
1532	0.4319	1
1533	0.4295	1
1534	0.4289	1
1535	0.4304	1
1536	0.4298	1
1537	0.4287	1
1538	0.4293	1
1539	0.4301	1
1540	0.4299	1
1541	0.4338	1
1542	0.4316	1
1543	0.4212	1
1544	0.4181	1
1545	0.4159	1
1546	0.4143	1
1547	0.4177	1
1548	0.4187	1
1549	0.417	1
1550	0.4172	1
1551	0.4194	1
1552	0.4201	1
1553	0.4207	1
1554	0.4207	1
1555	0.4206	1
1556	0.4186	1
1557	0.414	1
1558	0.4111	1
1559	0.4064	1
1560	0.4041	1
1561	0.4053	1
1562	0.4051	1
1563	0.4067	1
1564	0.4058	1
1565	0.4013	1
1566	0.3994	1
1567	0.3975	1
1568	0.3956	1
1569	0.3952	1
1570	0.3947	1
1571	0.3918	1
1572	0.3914	1
1573	0.3964	1
1574	0.3991	1
1575	0.4035	1
1576	0.4077	1
1577	0.405	1
1578	0.4046	1
1579	0.404	1
1580	0.4025	1
1581	0.4019	1
1582	0.4026	1
1583	0.4021	1
1584	0.4008	1
1585	0.4003	1
1586	0.3997	1
1587	0.4001	1
1588	0.4016	1
1589	0.4015	1
1590	0.4012	1
1591	0.4021	1
1592	0.4022	1
1593	0.4038	1
1594	0.4085	1
1595	0.4092	1
1596	0.4082	1
1597	0.4075	1
1598	0.4049	1
1599	0.4036	1
1600	0.4031	1
1601	0.4022	1
1602	0.4014	1
1603	0.4006	1
1604	0.3997	1
1605	0.3997	1
1606	0.4002	1
1607	0.3999	1
1608	0.3997	1
1609	0.3997	1
1610	0.398	1
1611	0.3994	1
1612	0.4034	1
1613	0.4052	1
1614	0.4087	1
1615	0.4086	1
1616	0.4047	1
1617	0.4042	1
1618	0.4033	1
1619	0.4035	1
1620	0.4064	1
1621	0.4066	1
1622	0.4051	1
1623	0.4049	1
1624	0.4048	1
1625	0.4043	1
1626	0.4046	1
1627	0.403	1
1628	0.3994	1
1629	0.3974	1
1630	0.3947	1
1631	0.3949	1
1632	0.3974	1
1633	0.3985	1
1634	0.4014	1
1635	0.4013	1
1636	0.3985	1
1637	0.3985	1
1638	0.3975	1
1639	0.3993	1
1640	0.4054	1
1641	0.4059	1
1642	0.4047	1
1643	0.4045	1
1644	0.4007	1
1645	0.4017	1
1646	0.4075	1
1647	0.4085	1
1648	0.4082	1
1649	0.4084	1
1650	0.4068	1
1651	0.4069	1
1652	0.4086	1
1653	0.4101	1
1654	0.4115	1
1655	0.4122	1
1656	0.4134	1
1657	0.4144	1
1658	0.4147	1
1659	0.4146	1
1660	0.4137	1
1661	0.4138	1
1662	0.4131	1
1663	0.4138	1
1664	0.4172	1
1665	0.4183	1
1666	0.4173	1
1667	0.4199	1
1668	0.4256	1
1669	0.4252	1
1670	0.4242	1
1671	0.4231	1
1672	0.4155	1
1673	0.4161	1
1674	0.4224	1
1675	0.4261	1
1676	0.4327	1
1677	0.4341	1
1678	0.4325	1
1679	0.4336	1
1680	0.4321	1
1681	0.4347	1
1682	0.4427	1
1683	0.4432	1
1684	0.4413	1
1685	0.4412	1
1686	0.4417	1
1687	0.4417	1
1688	0.4444	1
1689	0.4493	1
1690	0.4489	1
1691	0.449	1
1692	0.4524	1
1693	0.4556	1
1694	0.4579	1
1695	0.4596	1
1696	0.4625	1
1697	0.4588	1
1698	0.4542	1
1699	0.455	1
1700	0.4541	1
1701	0.4543	1
1702	0.4565	1
1703	0.4566	1
1704	0.456	1
1705	0.4586	1
1706	0.4594	1
1707	0.4566	1
1708	0.4551	1
1709	0.4527	1
1710	0.4499	1
1711	0.449	1
1712	0.4521	1
1713	0.4555	1
1714	0.4575	1
1715	0.462	1
1716	0.4659	1
1717	0.472	1
1718	0.4737	1
1719	0.4725	1
1720	0.4714	1
1721	0.4668	1
1722	0.4621	1
1723	0.4563	1
1724	0.4549	1
1725	0.455	1
1726	0.4546	1
1727	0.4578	1
1728	0.4585	1
1729	0.4569	1
1730	0.4557	1
1731	0.4514	1
1732	0.4532	1
1733	0.4618	1
1734	0.4625	1
1735	0.4633	1
1736	0.4641	1
1737	0.4583	1
1738	0.453	1
1739	0.4516	1
1740	0.4468	1
1741	0.4347	1
1742	0.4303	1
1743	0.4302	1
1744	0.4305	1
1745	0.4344	1
1746	0.4358	1
1747	0.4387	1
1748	0.4352	1
1749	0.4265	1
1750	0.4201	1
1751	0.4153	1
1752	0.4138	1
1753	0.4186	1
1754	0.4165	1
1755	0.4108	1
1756	0.4094	1
1757	0.3998	1
1758	0.3874	1
1759	0.382	1
1760	0.3797	1
1761	0.3788	1
1762	0.3815	1
1763	0.3835	1
1764	0.3758	1
1765	0.3685	1
1766	0.368	1
1767	0.3627	1
1768	0.3574	1
1769	0.3553	1
1770	0.3511	1
1771	0.3482	1
1772	0.3463	1
1773	0.3432	1
1774	0.3385	1
1775	0.3362	1
1776	0.3384	1
1777	0.3365	1
1778	0.3334	1
1779	0.3308	1
1780	0.3255	1
1781	0.3243	1
1782	0.3252	1
1783	0.3245	1
1784	0.3258	1
1785	0.3232	1
1786	0.3176	1
1787	0.316	1
1788	0.3144	1
1789	0.3158	1
1790	0.3147	1
1791	0.3134	1
1792	0.3112	1
1793	0.3078	1
1794	0.305	1
1795	0.304	1
1796	0.3021	1
1797	0.2981	1
1798	0.2976	1
1799	0.2978	1
1800	0.2968	1
1801	0.2961	1
1802	0.2951	1
1803	0.2923	1
1804	0.2845	1
1805	0.2825	1
1806	0.2828	1
1807	0.2877	1
1808	0.2872	1
1809	0.2872	1
1810	0.2864	1
1811	0.2825	1
1812	0.2788	1
1813	0.2784	1
1814	0.2763	1
1815	0.2755	1
1816	0.2755	1
1817	0.275	1
1818	0.2764	1
1819	0.2741	1
1820	0.2684	1
1821	0.2646	1
1822	0.2599	1
1823	0.2568	1
1824	0.2549	1
1825	0.2532	1
1826	0.2515	1
1827	0.2497	1
1828	0.2488	1
1829	0.2489	1
1830	0.2479	1
1831	0.2473	1
1832	0.246	1
1833	0.2437	1
1834	0.2418	1
1835	0.2403	1
1836	0.239	1
1837	0.2378	1
1838	0.237	1
1839	0.2357	1
1840	0.2344	1
1841	0.2333	1
1842	0.232	1
1843	0.2308	1
1844	0.2297	1
1845	0.2284	1
1846	0.2274	1
1847	0.2271	1
1848	0.2268	1
1849	0.2277	1
1850	0.2284	1
1851	0.2294	1
1852	0.2309	1
1853	0.2329	1
1854	0.235	1
1855	0.2392	1
1856	0.2443	1
1857	0.252	1
1858	0.2649	1
1859	0.2771	1
1860	0.2914	1
1861	0.3066	1
1862	0.3219	1
1863	0.3402	1
1864	0.3612	1
1865	0.3852	1
1866	0.4126	1
1867	0.4421	1
1868	0.4817	1
1869	0.5303	1
1870	0.5857	1
1871	0.6644	1
1872	0.739	1
1873	0.8112	1
1874	0.8974	1
1875	0.9929	1
1876	1.1049	1
1877	1.1943	1
1878	1.2787	1
1879	1.3685	1
1880	1.4394	1
1881	1.5073	1
1882	1.5797	1
1883	1.6476	1
1884	1.7075	1
1885	1.7299	1
1886	1.7419	1
1887	1.7495	1
1888	1.6948	1
1889	1.5403	1
1890	1.4415	1
1891	1.3347	1
1892	1.2286	1
1893	1.1541	1
1894	1.0679	1
1895	0.9798	1
1896	0.8875	1
1897	0.8526	1
1898	0.8214	1
1899	0.8117	1
1900	0.8169	1
1901	0.8506	1
1902	0.9	1
1903	0.9524	1
1904	1.0056	1
1905	1.0663	1
1906	1.1335	1
1907	1.2061	1
1908	1.2792	1
1909	1.3274	1
1910	1.3888	1
1911	1.4446	1
1912	1.5012	1
1913	1.6002	1
1914	1.6526	1
1915	1.6729	1
1916	1.6566	1
1917	1.6429	1
1918	1.6275	1
1919	1.6783	1
1920	1.7285	1
1921	1.7638	1
1922	1.7858	1
1923	1.8087	1
1924	1.812	1
1925	1.8153	1
1926	1.8257	1
1927	1.8275	1
1928	1.7976	1
1929	1.7384	1
1930	1.7111	1
1931	1.7056	1
1932	1.7045	1
1933	1.7195	1
1934	1.7125	1
1935	1.7055	1
1936	1.6735	1
1937	1.6032	1
1938	1.569	1
1939	1.5502	1
1940	1.5022	1
1941	1.4803	1
1942	1.4632	1
1943	1.3935	1
1944	1.3832	1
1945	1.3701	1
1946	1.3398	1
1947	1.3136	1
1948	1.2906	1
1949	1.2476	1
1950	1.1959	1
1951	1.1524	1
1952	1.0933	1
1953	1.0657	1
1954	1.0457	1
1955	1.0121	1
1956	0.9852	1
1957	0.9636	1
1958	0.9439	1
1959	0.9289	1
1960	0.9051	1
1961	0.885	1
1962	0.8524	1
1963	0.8172	1
1964	0.7922	1
1965	0.775	1
1966	0.7592	1
1967	0.7454	1
1968	0.7248	1
1969	0.7053	1
1970	0.6992	1
1971	0.6867	1
1972	0.6685	1
1973	0.6556	1
1974	0.6444	1
1975	0.6326	1
1976	0.6239	1
1977	0.6169	1
1978	0.6121	1
1979	0.6071	1
1980	0.6018	1
1981	0.5981	1
1982	0.5954	1
1983	0.5927	1
1984	0.591	1
1985	0.5902	1
1986	0.5903	1
1987	0.5867	1
1988	0.5847	1
1989	0.5843	1
1990	0.5834	1
1991	0.5824	1
1992	0.5812	1
1993	0.5821	1
1994	0.5864	1
1995	0.5969	1
1996	0.6012	1
1997	0.6005	1
1998	0.6019	1
1999	0.6011	1
2000	0.5968	1
2001	0.5995	1
2002	0.6056	1
2003	0.6053	1
2004	0.6077	1
2005	0.6092	1
2006	0.6106	1
2007	0.6057	1
2008	0.597	1
2009	0.5946	1
2010	0.5904	1
2011	0.5896	1
2012	0.5927	1
2013	0.6006	1
2014	0.6017	1
2015	0.5996	1
2016	0.5962	1
2017	0.5952	1
2018	0.5864	1
2019	0.5768	1
2020	0.5757	1
2021	0.5703	1
2022	0.567	1
2023	0.5669	1
2024	0.5644	1
2025	0.5599	1
2026	0.5557	1
2027	0.552	1
2028	0.5464	1
2029	0.5398	1
2030	0.5323	1
2031	0.5267	1
2032	0.5217	1
2033	0.5186	1
2034	0.5095	1
2035	0.4986	1
2036	0.4928	1
2037	0.4865	1
2038	0.4841	1
2039	0.4772	1
2040	0.4676	1
2041	0.4589	1
2042	0.4484	1
2043	0.438	1
2044	0.4317	1
2045	0.4245	1
2046	0.4162	1
2047	0.4104	1
2048	0.4033	1
2049	0.3995	1
2050	0.394	1
2051	0.3836	1
2052	0.3757	1
2053	0.3657	1
2054	0.3585	1
2055	0.3539	1
2056	0.349	1
2057	0.3455	1
2058	0.3402	1
2059	0.333	1
2060	0.3263	1
2061	0.3201	1
2062	0.3145	1
2063	0.3107	1
2064	0.3083	1
2065	0.3015	1
2066	0.2928	1
2067	0.2862	1
2068	0.2788	1
2069	0.2734	1
2070	0.2707	1
2071	0.2665	1
2072	0.263	1
2073	0.2577	1
2074	0.2514	1
2075	0.2472	1
2076	0.2434	1
2077	0.2406	1
2078	0.2389	1
2079	0.2361	1
2080	0.2323	1
2081	0.2292	1
2082	0.2254	1
2083	0.221	1
2084	0.2172	1
2085	0.2128	1
2086	0.2095	1
2087	0.2076	1
2088	0.2044	1
2089	0.2009	1
2090	0.1976	1
2091	0.1937	1
2092	0.1901	1
2093	0.1884	1
2094	0.1869	1
2095	0.185	1
2096	0.1829	1
2097	0.1809	1
2098	0.1794	1
2099	0.1775	1
2100	0.1772	1
2101	0.1757	1
2102	0.1725	1
2103	0.1705	1
2104	0.1687	1
2105	0.1673	1
2106	0.1669	1
2107	0.1655	1
2108	0.1639	1
2109	0.163	1
2110	0.1611	1
2111	0.1591	1
2112	0.1577	1
2113	0.1565	1
2114	0.1555	1
2115	0.1547	1
2116	0.1539	1
2117	0.1531	1
2118	0.1525	1
2119	0.152	1
2120	0.1514	1
2121	0.1512	1
2122	0.151	1
2123	0.1507	1
2124	0.1507	1
2125	0.1506	1
2126	0.1505	1
2127	0.1499	1
2128	0.1493	1
2129	0.1493	1
2130	0.1497	1
2131	0.1499	1
2132	0.1494	1
2133	0.1493	1
2134	0.1493	1
2135	0.1495	1
2136	0.1496	1
2137	0.1499	1
2138	0.1512	1
2139	0.1522	1
2140	0.1531	1
2141	0.1537	1
2142	0.1532	1
2143	0.1537	1
2144	0.1542	1
2145	0.1552	1
2146	0.1574	1
2147	0.1576	1
2148	0.1574	1
2149	0.1569	1
2150	0.1561	1
2151	0.1565	1
2152	0.1568	1
2153	0.1582	1
2154	0.159	1
2155	0.159	1
2156	0.1595	1
2157	0.1601	1
2158	0.1612	1
2159	0.1645	1
2160	0.1664	1
2161	0.1671	1
2162	0.1689	1
2163	0.1709	1
2164	0.1714	1
2165	0.173	1
2166	0.1749	1
2167	0.1719	1
2168	0.1688	1
2169	0.1687	1
2170	0.1709	1
2171	0.1738	1
2172	0.1769	1
2173	0.178	1
2174	0.1765	1
2175	0.1748	1
2176	0.1723	1
2177	0.1707	1
2178	0.1681	1
2179	0.1671	1
2180	0.1672	1
2181	0.1672	1
2182	0.1679	1
2183	0.1681	1
2184	0.1687	1
2185	0.1682	1
2186	0.167	1
2187	0.1679	1
2188	0.1691	1
2189	0.1697	1
2190	0.1695	1
2191	0.1672	1
2192	0.1645	1
2193	0.1634	1
2194	0.1629	1
2195	0.1634	1
2196	0.1635	1
2197	0.1641	1
2198	0.1639	1
2199	0.1634	1
2200	0.1631	1
2201	0.1632	1
2202	0.1627	1
2203	0.1621	1
2204	0.1618	1
2205	0.1612	1
2206	0.1613	1
2207	0.1613	1
2208	0.1622	1
2209	0.1633	1
2210	0.1638	1
2211	0.1637	1
2212	0.1618	1
2213	0.161	1
2214	0.1616	1
2215	0.1615	1
2216	0.1634	1
2217	0.1656	1
2218	0.1647	1
2219	0.165	1
2220	0.1651	1
2221	0.1666	1
2222	0.1716	1
2223	0.1725	1
2224	0.1719	1
2225	0.1721	1
2226	0.1682	1
2227	0.1681	1
2228	0.1731	1
2229	0.1741	1
2230	0.1711	1
2231	0.1717	1
2232	0.1728	1
2233	0.1746	1
2234	0.1787	1
2235	0.1885	1
2236	0.1896	1
2237	0.1882	1
2238	0.1918	1
2239	0.1915	1
2240	0.1929	1
2241	0.1973	1
2242	0.197	1
2243	0.1911	1
2244	0.1875	1
2245	0.1855	1
2246	0.1837	1
2247	0.1906	1
2248	0.2001	1
2249	0.2003	1
2250	0.2026	1
2251	0.2041	1
2252	0.2036	1
2253	0.1997	1
2254	0.2018	1
2255	0.2084	1
2256	0.2049	1
2257	0.1982	1
2258	0.1964	1
2259	0.1891	1
2260	0.1899	1
2261	0.202	1
2262	0.2075	1
2263	0.2136	1
2264	0.2129	1
2265	0.2103	1
2266	0.212	1
2267	0.216	1
2268	0.2156	1
2269	0.2139	1
2270	0.2112	1
2271	0.2121	1
2272	0.216	1
2273	0.2215	1
2274	0.2259	1
2275	0.2207	1
2276	0.2194	1
2277	0.2209	1
2278	0.2194	1
2279	0.2196	1
2280	0.2211	1
2281	0.2192	1
2282	0.2209	1
2283	0.2239	1
2284	0.2165	1
2285	0.2139	1
2286	0.2091	1
2287	0.2082	1
2288	0.2112	1
2289	0.2166	1
2290	0.2293	1
2291	0.2327	1
2292	0.237	1
2293	0.2326	1
2294	0.2133	1
2295	0.2083	1
2296	0.204	1
2297	0.2041	1
2298	0.2143	1
2299	0.2223	1
2300	0.2374	1
2301	0.2405	1
2302	0.2365	1
2303	0.2291	1
2304	0.225	1
2305	0.2227	1
2306	0.2207	1
2307	0.2218	1
2308	0.2139	1
2309	0.2127	1
2310	0.2271	1
2311	0.2429	1
2312	0.2642	1
2313	0.2619	1
2314	0.2524	1
2315	0.2661	1
2316	0.2714	1
2317	0.2875	1
2318	0.3083	1
2319	0.3003	1
2320	0.3128	1
2321	0.3317	1
2322	0.332	1
2323	0.3531	1
2324	0.3544	1
2325	0.3442	1
2326	0.3458	1
2327	0.3274	1
2328	0.3078	1
2329	0.3013	1
2330	0.303	1
2331	0.2915	1
2332	0.2789	1
2333	0.2799	1
2334	0.2796	1
2335	0.2996	1
2336	0.3366	1
2337	0.3275	1
2338	0.3116	1
2339	0.3038	1
2340	0.2844	1
2341	0.2866	1
2342	0.2893	1
2343	0.305	1
2344	0.3063	1
2345	0.2905	1
2346	0.3006	1
2347	0.3399	1
2348	0.3426	1
2349	0.3315	1
2350	0.3515	1
2351	0.3527	1
2352	0.3617	1
2353	0.4464	1
2354	0.4661	1
2355	0.418	1
2356	0.3882	1
2357	0.3323	1
2358	0.3083	1
2359	0.2886	1
2360	0.2931	1
2361	0.3415	1
2362	0.3695	1
2363	0.419	1
2364	0.456	1
2365	0.4845	1
2366	0.4519	1
2367	0.438	1
2368	0.3789	1
2369	0.3353	1
2370	0.3285	1
2371	0.3499	1
2372	0.381	1
2373	0.4019	1
2374	0.4443	1
2375	0.4894	1
2376	0.4841	1
2377	0.4786	1
2378	0.5132	1
2379	0.4338	1
2380	0.4066	1
2381	0.4402	1
2382	0.415	1
2383	0.4505	1
2384	0.5045	1
2385	0.5539	1
2386	0.5465	1
2387	0.5065	1
2388	0.4993	1
2389	0.4287	1
2390	0.4025	1
2391	0.4388	1
2392	0.434	1
2393	0.4658	1
2394	0.5089	1
2395	0.5252	1
2396	0.5278	1
2397	0.4801	1
[truncated: 3 more rows]

## Sheet: Table S5
Table S5. Table of different Variable Importance in Projection (VIP) models when there were three classes in the partial least squares - discriminant analysis (PLS-DA) classification model, representing each of the response groups: moderate, sensitive and resistant.
Wave lengths (nm)	VIP-R	VIP-M	VIP-S	Threshold
400	2.9937	1.3329	1.8736	1
401	3.288	1.1095	1.9486	1
402	3.73	1.1133	2.156	1
403	3.739	1.1665	2.2083	1
404	3.1871	1.0902	1.9633	1
405	2.9796	1.0722	1.8798	1
406	3.4439	1.2273	2.1482	1
407	3.5047	1.3628	2.2437	1
408	2.8554	1.6313	2.0723	1
409	2.3392	2.1992	2.0701	1
410	2.4267	2.4807	2.212	1
411	2.3857	1.9104	1.9846	1
412	2.1915	1.8996	1.916	1
413	2.0665	2.3729	2.0603	1
414	2.131	2.1354	1.9988	1
415	1.8887	2.5284	2.0535	1
416	1.867	2.8403	2.1684	1
417	2.096	2.5316	2.1423	1
418	1.9481	2.3427	2.0214	1
419	1.8984	2.8581	2.2036	1
420	1.9128	3.3798	2.4172	1
421	1.8812	3.1616	2.332	1
422	1.9981	3.9546	2.7185	1
423	2.0939	4.6934	3.0525	1
424	2.069	4.7178	3.0409	1
425	2.0697	4.1532	2.8279	1
426	2.0912	4.4033	2.9389	1
427	2.1607	5.0333	3.2211	1
428	2.2772	5.6384	3.5165	1
429	2.423	6.0913	3.7613	1
430	2.5991	5.9833	3.8006	1
431	2.7625	6.0968	3.9216	1
432	2.8534	6.7635	4.2279	1
433	2.7192	6.3473	4.0024	1
434	2.8481	6.6439	4.1848	1
435	3.115	7.3027	4.5713	1
436	3.1665	7.3038	4.5888	1
437	3.3999	7.4967	4.7659	1
438	3.5604	7.8303	4.9733	1
439	3.5022	7.9987	5.0215	1
440	3.318	7.6372	4.7976	1
441	3.5631	8.2497	5.1553	1
442	3.7708	8.603	5.3881	1
443	3.6303	8.1235	5.1287	1
444	3.5745	8.4024	5.2219	1
445	3.4769	8.3264	5.1517	1
446	3.4367	7.9188	4.9707	1
447	3.5189	7.4918	4.8358	1
448	3.4408	7.0326	4.6211	1
449	3.3444	6.8064	4.4895	1
450	3.3019	6.7343	4.4416	1
451	3.3078	6.5526	4.3746	1
452	3.1097	6.2375	4.1564	1
453	3.0572	6.2488	4.1394	1
454	3.1914	6.4983	4.3076	1
455	3.1468	6.0625	4.1052	1
456	3.0906	5.9063	4.0148	1
457	3.0608	5.864	3.987	1
458	3.0331	5.6322	3.8848	1
459	2.9314	5.3068	3.7056	1
460	2.9585	5.281	3.7107	1
461	3.0516	5.468	3.8297	1
462	3.0426	5.5418	3.8436	1
463	3.1087	5.4277	3.8333	1
464	3.1393	5.4345	3.8554	1
465	3.0802	5.4749	3.8436	1
466	2.9919	5.0093	3.6183	1
467	3.0421	5.1848	3.7109	1
468	3.1601	5.6577	3.9535	1
469	3.2179	5.8436	4.0551	1
470	3.1189	5.4434	3.8478	1
471	3.0923	5.1329	3.7173	1
472	3.126	5.1284	3.7368	1
473	3.1237	5.3629	3.8241	1
474	3.0698	5.1884	3.73	1
475	3.0294	5.0645	3.6669	1
476	3.0153	5.1654	3.704	1
477	2.9959	5.339	3.7578	1
478	3.0086	5.4133	3.7938	1
479	2.9868	5.132	3.6776	1
480	2.9224	4.6227	3.4506	1
481	2.9178	4.6302	3.4441	1
482	2.9274	4.8348	3.5299	1
483	2.913	4.7679	3.4999	1
484	2.8588	4.215	3.2527	1
485	2.8423	4.1781	3.2296	1
486	2.8595	4.1603	3.2318	1
487	2.8616	3.9931	3.1672	1
488	2.7919	3.8005	3.0547	1
489	2.8026	3.6611	3.0101	1
490	2.8306	3.5278	2.9758	1
491	2.8191	3.351	2.8996	1
492	2.7701	3.0965	2.7744	1
493	2.7632	2.9873	2.7273	1
494	2.7697	2.9292	2.7096	1
495	2.7497	2.7625	2.6401	1
496	2.7172	2.3704	2.4771	1
497	2.7014	2.2132	2.4119	1
498	2.6876	2.1328	2.3748	1
499	2.6523	1.8234	2.241	1
500	2.6266	1.7031	2.185	1
501	2.6058	1.6107	2.1435	1
502	2.5891	1.4963	2.0981	1
503	2.5748	1.4178	2.0676	1
504	2.5477	1.3566	2.0331	1
505	2.5163	1.3108	2.0056	1
506	2.4842	1.2926	1.9944	1
507	2.4442	1.2933	1.9687	1
508	2.4079	1.3278	1.9654	1
509	2.3647	1.3925	1.9749	1
510	2.3025	1.4253	1.9512	1
511	2.2272	1.4698	1.9262	1
512	2.1561	1.5507	1.9184	1
513	2.0853	1.6283	1.9066	1
514	1.9873	1.5852	1.8243	1
515	1.896	1.6149	1.7768	1
516	1.8047	1.6514	1.7315	1
517	1.7044	1.6204	1.6513	1
518	1.5991	1.6034	1.5732	1
519	1.5044	1.5567	1.4872	1
520	1.4123	1.4748	1.3875	1
521	1.3143	1.3747	1.2779	1
522	1.2281	1.2881	1.1824	1
523	1.1514	1.198	1.0911	1
524	1.0816	1.101	1.0007	1
525	1.0171	1.0057	0.9154	1
526	0.9592	0.8938	0.8265	1
527	0.9103	0.7985	0.7511	1
528	0.8704	0.7321	0.695	1
529	0.836	0.6648	0.642	1
530	0.8056	0.602	0.5936	1
531	0.7795	0.546	0.5512	1
532	0.7595	0.4986	0.5163	1
533	0.7419	0.4608	0.4881	1
534	0.7271	0.4277	0.4636	1
535	0.7148	0.3963	0.4412	1
536	0.7042	0.3663	0.4204	1
537	0.6964	0.3475	0.407	1
538	0.6895	0.3305	0.395	1
539	0.6829	0.3115	0.3817	1
540	0.6793	0.2992	0.3738	1
541	0.6744	0.288	0.3656	1
542	0.669	0.28	0.3586	1
543	0.665	0.2773	0.355	1
544	0.6609	0.2732	0.3508	1
545	0.6573	0.2676	0.3461	1
546	0.6539	0.2621	0.3415	1
547	0.6501	0.2593	0.3382	1
548	0.6476	0.2582	0.3364	1
549	0.6456	0.2572	0.3349	1
550	0.6438	0.2571	0.334	1
551	0.6429	0.2614	0.3359	1
552	0.644	0.2669	0.3393	1
553	0.6466	0.2747	0.3445	1
554	0.6502	0.2871	0.3528	1
555	0.6577	0.3063	0.3662	1
556	0.6683	0.3285	0.3826	1
557	0.6823	0.3549	0.403	1
558	0.7013	0.3914	0.4311	1
559	0.7265	0.4318	0.4641	1
560	0.7582	0.4847	0.5065	1
561	0.7973	0.5529	0.56	1
562	0.8429	0.6192	0.6159	1
563	0.8959	0.6927	0.6793	1
564	0.9561	0.7721	0.7494	1
565	1.0225	0.8545	0.8245	1
566	1.0963	0.9466	0.9081	1
567	1.1831	1.0511	1.0043	1
568	1.2833	1.1653	1.1121	1
569	1.3912	1.2821	1.2259	1
570	1.5046	1.3997	1.3435	1
571	1.6276	1.5286	1.4718	1
572	1.7628	1.6732	1.6139	1
573	1.9059	1.8226	1.7625	1
574	2.0573	1.9783	1.9175	1
575	2.2113	2.1407	2.0771	1
576	2.3623	2.305	2.2369	1
577	2.5127	2.4479	2.3864	1
578	2.663	2.5919	2.5372	1
579	2.8144	2.7502	2.6952	1
580	2.9684	2.9271	2.8621	1
581	3.1294	3.111	3.0355	1
582	3.2777	3.2803	3.1962	1
583	3.4165	3.4327	3.3442	1
584	3.5815	3.5915	3.506	1
585	3.7255	3.7424	3.6551	1
586	3.8573	3.8968	3.8004	1
587	3.9895	4.0546	3.9467	1
588	4.1059	4.1659	4.0641	1
589	4.2181	4.2921	4.1855	1
590	4.3319	4.4353	4.3146	1
591	4.448	4.5691	4.44	1
592	4.5547	4.6788	4.5483	1
593	4.6539	4.7938	4.6552	1
594	4.7462	4.9154	4.7617	1
595	4.831	5.0163	4.8545	1
596	4.9259	5.1289	4.9565	1
597	5.0198	5.2549	5.0651	1
598	5.1065	5.3815	5.172	1
599	5.2031	5.4759	5.2676	1
600	5.3058	5.5998	5.3802	1
601	5.4096	5.7207	5.4928	1
602	5.5144	5.8005	5.5874	1
603	5.6482	5.9455	5.7254	1
604	5.7743	6.0637	5.849	1
605	5.8925	6.147	5.9546	1
606	6.0323	6.2566	6.0834	1
607	6.1729	6.3587	6.2086	1
608	6.322	6.4458	6.3312	1
609	6.4814	6.5201	6.4537	1
610	6.6394	6.5943	6.5753	1
611	6.78	6.6494	6.681	1
612	6.9051	6.6995	6.7776	1
613	7.0205	6.7533	6.8711	1
614	7.1223	6.769	6.9389	1
615	7.2132	6.7719	6.9953	1
616	7.2912	6.7687	7.0423	1
617	7.3521	6.7541	7.0748	1
618	7.404	6.7279	7.0985	1
619	7.4561	6.7253	7.1314	1
620	7.5068	6.7393	7.1693	1
621	7.5414	6.7078	7.18	1
622	7.5553	6.6672	7.1748	1
623	7.5701	6.6402	7.1749	1
624	7.5983	6.6322	7.1894	1
625	7.6066	6.6045	7.1853	1
626	7.6319	6.6404	7.2184	1
627	7.6653	6.6903	7.2605	1
628	7.6808	6.6684	7.2585	1
629	7.6801	6.642	7.2468	1
630	7.6891	6.6494	7.2561	1
631	7.6978	6.6677	7.2708	1
632	7.6656	6.6256	7.2383	1
633	7.6316	6.602	7.2145	1
634	7.6073	6.5891	7.1996	1
635	7.5813	6.5649	7.1779	1
636	7.5076	6.5099	7.1226	1
637	7.431	6.4405	7.0598	1
638	7.3517	6.339	6.9803	1
639	7.2544	6.1932	6.8712	1
640	7.1195	6.0481	6.7468	1
641	6.9904	5.9011	6.6235	1
642	6.8719	5.7486	6.502	1
643	6.7424	5.586	6.3714	1
644	6.599	5.4048	6.226	1
645	6.4427	5.1945	6.0601	1
646	6.296	4.9795	5.8952	1
647	6.2064	4.8236	5.7836	1
648	6.1034	4.6478	5.6562	1
649	6.0078	4.467	5.5292	1
650	5.9411	4.307	5.4246	1
651	5.8647	4.1633	5.3227	1
652	5.8013	4.0244	5.2293	1
653	5.7429	3.8956	5.1434	1
654	5.6749	3.7789	5.0585	1
655	5.6286	3.6396	4.97	1
656	5.5545	3.4916	4.8645	1
657	5.4407	3.3399	4.7394	1
658	5.3137	3.1841	4.6045	1
659	5.1625	3.0159	4.4467	1
660	4.9996	2.8544	4.283	1
661	4.8159	2.703	4.112	1
662	4.5609	2.5427	3.8984	1
663	4.3327	2.4271	3.7122	1
664	4.1304	2.3606	3.5582	1
665	3.9422	2.3282	3.4268	1
666	3.7926	2.3364	3.3305	1
667	3.6524	2.3714	3.2487	1
668	3.5323	2.4292	3.1862	1
669	3.4478	2.5004	3.1494	1
670	3.3856	2.5731	3.1276	1
671	3.338	2.644	3.1133	1
672	3.3016	2.7152	3.1054	1
673	3.2799	2.7931	3.1098	1
674	3.2698	2.8395	3.1108	1
675	3.2577	2.862	3.1025	1
676	3.2338	2.8689	3.0831	1
677	3.2178	2.8424	3.0582	1
678	3.2036	2.8227	3.037	1
679	3.1822	2.7867	3.0073	1
680	3.1491	2.7035	2.9577	1
681	3.1248	2.6121	2.9153	1
682	3.0997	2.4567	2.8542	1
683	3.086	2.278	2.7969	1
684	3.1094	2.1453	2.7831	1
685	3.1894	2.0332	2.8129	1
686	3.3577	1.9911	2.9215	1
687	3.6208	2.0592	3.1263	1
688	3.9888	2.2618	3.4361	1
689	4.4417	2.6057	3.8433	1
690	4.9267	3.0662	4.3074	1
691	5.3864	3.5898	4.7731	1
692	5.8086	4.1426	5.2159	1
693	6.0797	4.6072	5.5331	1
694	6.2067	4.9722	5.7247	1
695	6.2282	5.2577	5.8195	1
696	6.0974	5.3788	5.7618	1
697	5.8587	5.3988	5.6041	1
698	5.5378	5.3225	5.3623	1
699	5.1516	5.1304	5.0373	1
700	4.7461	4.899	4.6875	1
701	4.3332	4.621	4.3163	1
702	3.9231	4.3069	3.9344	1
703	3.5273	3.988	3.5623	1
704	3.1536	3.667	3.2039	1
705	2.7998	3.3447	2.859	1
706	2.4696	3.0293	2.5329	1
707	2.1809	2.7442	2.2435	1
708	1.9153	2.4798	1.9784	1
709	1.6731	2.2304	1.7349	1
710	1.4573	1.9951	1.5133	1
711	1.2635	1.7816	1.3151	1
712	1.0926	1.5911	1.1407	1
713	0.9421	1.4181	0.9863	1
714	0.8089	1.2557	0.8473	1
715	0.6938	1.1064	0.7249	1
716	0.5947	0.9704	0.618	1
717	0.5107	0.8494	0.5266	1
718	0.4414	0.746	0.4515	1
719	0.3862	0.657	0.3906	1
720	0.3427	0.5785	0.3411	1
721	0.309	0.5091	0.3012	1
722	0.2844	0.4515	0.2716	1
723	0.268	0.401	0.2496	1
724	0.2588	0.3584	0.235	1
725	0.2559	0.3243	0.2273	1
726	0.2581	0.2955	0.2246	1
727	0.2647	0.2727	0.2265	1
728	0.2746	0.2552	0.2325	1
729	0.2875	0.2421	0.2416	1
730	0.3025	0.2333	0.2533	1
731	0.3188	0.2273	0.2666	1
732	0.336	0.223	0.2807	1
733	0.3544	0.2201	0.2957	1
734	0.3723	0.22	0.3113	1
735	0.3907	0.2206	0.3272	1
736	0.4101	0.2217	0.3436	1
737	0.4283	0.2247	0.3597	1
738	0.4451	0.2284	0.3749	1
739	0.4612	0.2321	0.3894	1
740	0.477	0.2355	0.4035	1
741	0.4922	0.2397	0.4172	1
742	0.5063	0.244	0.4301	1
743	0.5195	0.2483	0.4423	1
744	0.5322	0.2525	0.4538	1
745	0.5445	0.2562	0.4649	1
746	0.5558	0.26	0.4751	1
747	0.5661	0.2638	0.4846	1
748	0.5758	0.2673	0.4935	1
749	0.5835	0.2704	0.5007	1
750	0.591	0.2732	0.5077	1
751	0.5991	0.2761	0.515	1
752	0.6062	0.2788	0.5215	1
753	0.6119	0.2813	0.527	1
754	0.6165	0.2834	0.5314	1
755	0.6205	0.2852	0.5353	1
756	0.6248	0.2872	0.5394	1
757	0.6292	0.2889	0.5435	1
758	0.6333	0.2904	0.5473	1
759	0.6367	0.2917	0.5504	1
760	0.6398	0.2928	0.5532	1
761	0.6425	0.294	0.5557	1
762	0.6445	0.2951	0.5578	1
763	0.6457	0.2957	0.559	1
764	0.6462	0.2964	0.56	1
765	0.6475	0.2972	0.5614	1
766	0.6487	0.2979	0.5627	1
767	0.6486	0.2983	0.563	1
768	0.649	0.2988	0.5637	1
769	0.6493	0.2992	0.5642	1
770	0.6493	0.2995	0.5646	1
771	0.6497	0.2998	0.5652	1
772	0.6505	0.3003	0.566	1
773	0.6516	0.3007	0.5672	1
774	0.6524	0.3011	0.568	1
775	0.6514	0.3008	0.5673	1
776	0.6503	0.3007	0.5667	1
777	0.65	0.3009	0.5667	1
778	0.6506	0.3013	0.5675	1
779	0.6516	0.3016	0.5683	1
780	0.6515	0.3016	0.5682	1
781	0.6508	0.3016	0.5677	1
782	0.6505	0.3015	0.5676	1
783	0.65	0.3015	0.5675	1
784	0.6504	0.3016	0.568	1
785	0.651	0.3017	0.5684	1
786	0.6506	0.3016	0.568	1
787	0.649	0.3014	0.5669	1
788	0.648	0.3012	0.5664	1
789	0.6479	0.3012	0.5663	1
790	0.6478	0.3011	0.5663	1
791	0.6475	0.301	0.5662	1
792	0.6472	0.3009	0.5659	1
793	0.6472	0.3008	0.5659	1
794	0.6477	0.3009	0.5662	1
795	0.6467	0.3007	0.5655	1
796	0.6457	0.3005	0.5648	1
797	0.6451	0.3005	0.5645	1
798	0.6442	0.3003	0.5638	1
799	0.6442	0.3004	0.5639	1
800	0.6441	0.3004	0.5639	1
801	0.6433	0.3002	0.5634	1
802	0.6428	0.3001	0.5632	1
803	0.6423	0.3	0.5628	1
804	0.6422	0.3001	0.5628	1
805	0.6426	0.3002	0.5632	1
806	0.642	0.3002	0.5629	1
807	0.6419	0.3003	0.5629	1
808	0.6421	0.3004	0.5632	1
809	0.6421	0.3003	0.5631	1
810	0.6413	0.3001	0.5625	1
811	0.6405	0.3	0.562	1
812	0.6403	0.3001	0.562	1
813	0.6405	0.3002	0.5622	1
814	0.6386	0.2998	0.5609	1
815	0.6388	0.2998	0.5611	1
816	0.6399	0.3	0.5619	1
817	0.639	0.2999	0.5613	1
818	0.6384	0.2998	0.5609	1
819	0.6376	0.2996	0.5603	1
820	0.6367	0.2994	0.5597	1
821	0.6362	0.2994	0.5595	1
822	0.6363	0.2993	0.5595	1
823	0.636	0.2991	0.5591	1
824	0.6352	0.2988	0.5585	1
825	0.6343	0.2987	0.5579	1
826	0.6334	0.2984	0.5572	1
827	0.633	0.2982	0.5568	1
828	0.6327	0.2981	0.5566	1
829	0.632	0.2979	0.5561	1
830	0.6316	0.2977	0.5558	1
831	0.6312	0.2975	0.5554	1
832	0.6306	0.2974	0.5549	1
833	0.63	0.2972	0.5544	1
834	0.6299	0.297	0.5543	1
835	0.6295	0.2968	0.5539	1
836	0.6285	0.2966	0.5531	1
837	0.6281	0.2966	0.553	1
838	0.6275	0.2965	0.5526	1
839	0.6268	0.2964	0.5521	1
840	0.6263	0.2964	0.5518	1
841	0.6265	0.2964	0.552	1
842	0.625	0.2961	0.551	1
843	0.6236	0.296	0.5501	1
844	0.624	0.2961	0.5505	1
845	0.6242	0.296	0.5507	1
846	0.625	0.2962	0.5512	1
847	0.6256	0.2964	0.5516	1
848	0.6255	0.2964	0.5517	1
849	0.6252	0.2964	0.5515	1
850	0.6247	0.2964	0.5512	1
851	0.6244	0.2964	0.551	1
852	0.6242	0.2964	0.5511	1
853	0.6241	0.2965	0.5511	1
854	0.6248	0.2965	0.5515	1
855	0.6247	0.2964	0.5513	1
856	0.623	0.2962	0.5502	1
857	0.6226	0.2961	0.5499	1
858	0.6227	0.296	0.55	1
859	0.6226	0.296	0.5499	1
860	0.6217	0.2959	0.5493	1
861	0.6215	0.2961	0.5493	1
862	0.6209	0.296	0.5489	1
863	0.6206	0.2959	0.5486	1
864	0.6211	0.296	0.549	1
865	0.6196	0.2957	0.5479	1
866	0.6191	0.2956	0.5475	1
867	0.6188	0.2954	0.5473	1
868	0.6176	0.2949	0.5463	1
869	0.6166	0.2947	0.5455	1
870	0.6156	0.2946	0.5448	1
871	0.6146	0.2944	0.544	1
872	0.6137	0.2941	0.5433	1
873	0.6136	0.294	0.5432	1
874	0.6131	0.2939	0.5429	1
875	0.612	0.2936	0.5422	1
876	0.6111	0.2934	0.5415	1
877	0.6109	0.2932	0.5413	1
878	0.6113	0.2933	0.5415	1
879	0.6111	0.2934	0.5414	1
880	0.6097	0.2932	0.5405	1
881	0.6096	0.2932	0.5404	1
882	0.6089	0.293	0.5399	1
883	0.6078	0.2928	0.5391	1
884	0.6072	0.2928	0.5387	1
885	0.6062	0.2925	0.538	1
886	0.6057	0.2923	0.5377	1
887	0.6052	0.2922	0.5374	1
888	0.6045	0.2921	0.5368	1
889	0.6054	0.2923	0.5375	1
890	0.6056	0.2923	0.5376	1
891	0.6052	0.2921	0.5373	1
892	0.605	0.2921	0.5371	1
893	0.6054	0.2921	0.5374	1
894	0.6055	0.2921	0.5374	1
895	0.6049	0.2921	0.5371	1
896	0.6038	0.2921	0.5365	1
897	0.6028	0.2919	0.5359	1
898	0.6034	0.2919	0.5362	1
899	0.604	0.2919	0.5366	1
900	0.6034	0.2918	0.5362	1
901	0.6018	0.2916	0.5352	1
902	0.603	0.2917	0.5359	1
903	0.6039	0.2919	0.5365	1
904	0.6022	0.2919	0.5355	1
905	0.6007	0.2917	0.5349	1
906	0.6008	0.2915	0.5348	1
907	0.6017	0.2915	0.5351	1
908	0.6021	0.2918	0.5354	1
909	0.6008	0.2912	0.5345	1
910	0.6001	0.2911	0.534	1
911	0.6002	0.2913	0.5341	1
912	0.6004	0.2912	0.5342	1
913	0.6	0.291	0.5339	1
914	0.5994	0.2909	0.5336	1
915	0.5986	0.2907	0.5329	1
916	0.5983	0.2906	0.5324	1
917	0.5996	0.2908	0.5333	1
918	0.5986	0.2905	0.5326	1
919	0.5967	0.2903	0.5313	1
920	0.5953	0.29	0.5302	1
921	0.5942	0.2894	0.5293	1
922	0.5943	0.2896	0.5294	1
923	0.593	0.2893	0.5284	1
924	0.5915	0.2887	0.5271	1
925	0.5932	0.2889	0.5281	1
926	0.5921	0.2885	0.5273	1
927	0.5907	0.2882	0.5261	1
928	0.59	0.288	0.5256	1
929	0.59	0.2876	0.5253	1
930	0.5901	0.2874	0.5251	1
931	0.5893	0.2872	0.5244	1
932	0.5886	0.2871	0.5237	1
933	0.589	0.2869	0.5239	1
934	0.5877	0.2864	0.5228	1
935	0.587	0.2862	0.5222	1
936	0.5865	0.2861	0.5218	1
937	0.5854	0.2857	0.5207	1
938	0.585	0.2851	0.5202	1
939	0.5848	0.2848	0.5198	1
940	0.5837	0.2845	0.5188	1
941	0.5819	0.2841	0.5173	1
942	0.5819	0.2836	0.5171	1
943	0.5822	0.2835	0.517	1
944	0.5815	0.2833	0.5163	1
945	0.5802	0.2828	0.5154	1
946	0.581	0.2822	0.5156	1
947	0.5804	0.282	0.515	1
948	0.5799	0.2819	0.5143	1
949	0.5794	0.2815	0.5136	1
950	0.5772	0.2808	0.512	1
951	0.578	0.2806	0.5122	1
952	0.5787	0.2803	0.5124	1
953	0.5787	0.2798	0.5121	1
954	0.5792	0.2796	0.5123	1
955	0.5788	0.2792	0.5117	1
956	0.5786	0.2787	0.5111	1
957	0.5786	0.2783	0.5107	1
958	0.5778	0.2783	0.51	1
959	0.5778	0.2778	0.5098	1
960	0.5764	0.2775	0.5089	1
961	0.5755	0.2772	0.5082	1
962	0.5761	0.2768	0.5083	1
963	0.5736	0.2764	0.5062	1
964	0.5747	0.2761	0.5066	1
965	0.5751	0.2759	0.5068	1
966	0.5732	0.2759	0.5058	1
967	0.5758	0.2764	0.5073	1
968	0.5734	0.2757	0.5056	1
969	0.5706	0.275	0.5037	1
970	0.57	0.275	0.5033	1
971	0.5701	0.2751	0.5032	1
972	0.5707	0.2754	0.5038	1
973	0.5715	0.2754	0.5043	1
974	0.5706	0.2748	0.5036	1
975	0.5672	0.2742	0.5011	1
976	0.5673	0.2744	0.5013	1
977	0.5679	0.2747	0.5015	1
978	0.5671	0.2744	0.5007	1
979	0.5648	0.2739	0.4992	1
980	0.5637	0.2738	0.4983	1
981	0.5623	0.2737	0.4973	1
982	0.5612	0.2734	0.4965	1
983	0.5608	0.273	0.4961	1
984	0.5606	0.2734	0.4962	1
985	0.5619	0.2738	0.497	1
986	0.5592	0.2731	0.4951	1
987	0.5548	0.2723	0.4923	1
988	0.5563	0.2733	0.4933	1
989	0.5532	0.273	0.4915	1
990	0.5559	0.2738	0.4935	1
991	0.5585	0.2744	0.4953	1
992	0.5522	0.2733	0.491	1
993	0.5517	0.2732	0.4907	1
994	0.5534	0.2733	0.4918	1
995	0.5529	0.2735	0.4915	1
996	0.55	0.2736	0.4897	1
997	0.5508	0.2734	0.4903	1
998	0.5496	0.2735	0.4893	1
999	0.5475	0.2739	0.488	1
1000	0.5455	0.2743	0.487	1
1001	0.546	0.2745	0.4873	1
1002	0.5459	0.275	0.4875	1
1003	0.5445	0.2765	0.4873	1
1004	0.5443	0.2769	0.4875	1
1005	0.5453	0.2769	0.4882	1
1006	0.5459	0.2769	0.4888	1
1007	0.5468	0.2764	0.4894	1
1008	0.5468	0.2764	0.4896	1
1009	0.5464	0.2764	0.4895	1
1010	0.5464	0.2767	0.4897	1
1011	0.5449	0.2775	0.4891	1
1012	0.5449	0.2778	0.4893	1
1013	0.5467	0.2778	0.4906	1
1014	0.548	0.2781	0.4915	1
1015	0.5483	0.2784	0.4919	1
1016	0.5487	0.2785	0.4923	1
1017	0.5486	0.2785	0.4923	1
1018	0.5472	0.2786	0.4915	1
1019	0.5469	0.2786	0.4915	1
1020	0.5476	0.2782	0.4919	1
1021	0.5473	0.2782	0.4918	1
1022	0.5464	0.2788	0.4915	1
1023	0.5462	0.2791	0.4915	1
1024	0.5465	0.2795	0.4917	1
1025	0.5459	0.2798	0.4914	1
1026	0.5453	0.2799	0.4911	1
1027	0.5446	0.2799	0.4906	1
1028	0.5436	0.2799	0.4899	1
1029	0.5414	0.2796	0.4883	1
1030	0.54	0.2796	0.4874	1
1031	0.5391	0.2795	0.4867	1
1032	0.5379	0.2794	0.4859	1
1033	0.5365	0.2793	0.485	1
1034	0.5351	0.2795	0.4841	1
1035	0.5336	0.2798	0.4831	1
1036	0.5323	0.28	0.4822	1
1037	0.5307	0.2805	0.4813	1
1038	0.53	0.2808	0.4809	1
1039	0.5301	0.2809	0.481	1
1040	0.5298	0.281	0.4809	1
1041	0.5294	0.281	0.4808	1
1042	0.5296	0.2812	0.4811	1
1043	0.5299	0.2814	0.4815	1
1044	0.5299	0.2817	0.4816	1
1045	0.5308	0.2819	0.4824	1
1046	0.5327	0.2822	0.4839	1
1047	0.5341	0.2823	0.485	1
1048	0.5358	0.2822	0.4863	1
1049	0.5372	0.2822	0.4874	1
1050	0.5387	0.2819	0.4882	1
1051	0.54	0.2823	0.4893	1
1052	0.5407	0.2835	0.4904	1
1053	0.5423	0.2839	0.4917	1
1054	0.5443	0.2843	0.4933	1
1055	0.5464	0.2846	0.495	1
1056	0.5491	0.2843	0.4968	1
1057	0.5518	0.284	0.4987	1
1058	0.5539	0.284	0.5003	1
1059	0.5554	0.2841	0.5017	1
1060	0.5573	0.2844	0.5032	1
1061	0.5588	0.2848	0.5044	1
1062	0.5608	0.2852	0.5059	1
1063	0.5634	0.2859	0.5078	1
1064	0.5653	0.2864	0.5092	1
1065	0.5669	0.2865	0.5105	1
1066	0.5685	0.2868	0.5118	1
1067	0.5695	0.287	0.5128	1
1068	0.5708	0.2874	0.5141	1
1069	0.5736	0.2881	0.5163	1
1070	0.5756	0.2888	0.5176	1
1071	0.5764	0.2889	0.5182	1
1072	0.5785	0.2889	0.5197	1
1073	0.58	0.289	0.5208	1
1074	0.5803	0.2887	0.5213	1
1075	0.5816	0.2889	0.5223	1
1076	0.5843	0.2896	0.5243	1
1077	0.5849	0.2897	0.5249	1
1078	0.5837	0.2896	0.5243	1
1079	0.5843	0.2898	0.5248	1
1080	0.5848	0.29	0.5254	1
1081	0.5853	0.2901	0.5258	1
1082	0.5869	0.2904	0.5268	1
1083	0.5887	0.2905	0.5279	1
1084	0.5891	0.2903	0.5282	1
1085	0.5888	0.2902	0.528	1
1086	0.5887	0.29	0.5279	1
1087	0.5883	0.29	0.5278	1
1088	0.5884	0.29	0.5278	1
1089	0.5885	0.2898	0.5277	1
1090	0.588	0.2895	0.5273	1
1091	0.5868	0.2891	0.5264	1
1092	0.5868	0.2889	0.5263	1
1093	0.587	0.2887	0.5265	1
1094	0.587	0.2886	0.5264	1
1095	0.5877	0.2888	0.527	1
1096	0.5879	0.2888	0.5271	1
1097	0.5866	0.2885	0.5261	1
1098	0.5853	0.2883	0.5251	1
1099	0.5858	0.2882	0.5254	1
1100	0.5868	0.2882	0.5259	1
1101	0.5867	0.288	0.5258	1
1102	0.587	0.2879	0.5259	1
1103	0.587	0.2877	0.5259	1
1104	0.5854	0.2874	0.5247	1
1105	0.5843	0.2871	0.5238	1
1106	0.5836	0.287	0.5232	1
1107	0.583	0.2869	0.5227	1
1108	0.5815	0.2867	0.5217	1
1109	0.5811	0.2866	0.5213	1
1110	0.5814	0.2867	0.5214	1
1111	0.5823	0.2868	0.5218	1
1112	0.582	0.2867	0.5215	1
1113	0.5814	0.2865	0.5209	1
1114	0.5808	0.2863	0.5204	1
1115	0.5789	0.2859	0.5189	1
1116	0.5778	0.2857	0.518	1
1117	0.5768	0.2855	0.517	1
1118	0.5758	0.2852	0.5162	1
1119	0.576	0.2851	0.5162	1
1120	0.5753	0.2848	0.5156	1
1121	0.5753	0.2848	0.5155	1
1122	0.5747	0.2845	0.5149	1
1123	0.5734	0.2843	0.5139	1
1124	0.5723	0.2839	0.5129	1
1125	0.571	0.2834	0.5117	1
1126	0.5702	0.2828	0.5109	1
1127	0.5691	0.2822	0.5097	1
1128	0.5688	0.282	0.5092	1
1129	0.5682	0.2817	0.5083	1
1130	0.5661	0.281	0.5064	1
1131	0.5648	0.2804	0.5049	1
1132	0.5641	0.2796	0.5037	1
1133	0.563	0.2785	0.5023	1
1134	0.5624	0.2775	0.5012	1
1135	0.5612	0.2764	0.4996	1
1136	0.559	0.2752	0.4974	1
1137	0.557	0.2741	0.4953	1
1138	0.5553	0.2729	0.4933	1
1139	0.5538	0.2717	0.4914	1
1140	0.5524	0.2706	0.4895	1
1141	0.551	0.2694	0.4876	1
1142	0.55	0.2681	0.4857	1
1143	0.5486	0.2669	0.4837	1
1144	0.5467	0.2656	0.4815	1
1145	0.545	0.2641	0.4792	1
1146	0.5427	0.2627	0.4767	1
1147	0.5403	0.2615	0.4741	1
1148	0.5381	0.2602	0.4716	1
1149	0.5359	0.2591	0.4692	1
1150	0.5339	0.2579	0.4669	1
1151	0.5321	0.2568	0.4648	1
1152	0.53	0.2557	0.4626	1
1153	0.5279	0.2548	0.4605	1
1154	0.5261	0.2539	0.4585	1
1155	0.5239	0.253	0.4564	1
1156	0.5218	0.2522	0.4545	1
1157	0.5196	0.2515	0.4525	1
1158	0.5179	0.251	0.451	1
1159	0.5159	0.2505	0.4494	1
1160	0.5145	0.2502	0.4481	1
1161	0.5135	0.25	0.4472	1
1162	0.512	0.2497	0.4458	1
1163	0.5106	0.2494	0.4446	1
1164	0.5087	0.2492	0.4431	1
1165	0.5063	0.2491	0.4414	1
1166	0.5049	0.2489	0.4402	1
1167	0.5035	0.2486	0.4392	1
1168	0.5022	0.2482	0.4381	1
1169	0.5008	0.248	0.437	1
1170	0.4994	0.2478	0.4359	1
1171	0.4978	0.2478	0.4347	1
1172	0.4963	0.2479	0.4337	1
1173	0.495	0.2484	0.4329	1
1174	0.4941	0.2484	0.4322	1
1175	0.4929	0.2484	0.4313	1
1176	0.4918	0.2487	0.4305	1
1177	0.4909	0.2487	0.4299	1
1178	0.4896	0.2483	0.4288	1
1179	0.488	0.2482	0.4276	1
1180	0.487	0.2482	0.4269	1
1181	0.486	0.2479	0.426	1
1182	0.4851	0.248	0.4253	1
1183	0.485	0.248	0.4252	1
1184	0.4848	0.2477	0.4249	1
1185	0.4839	0.2478	0.4242	1
1186	0.4833	0.2478	0.4238	1
1187	0.4829	0.2477	0.4234	1
1188	0.4821	0.2478	0.4229	1
1189	0.4816	0.2478	0.4225	1
1190	0.4814	0.2475	0.4222	1
1191	0.4814	0.2475	0.4222	1
1192	0.4813	0.2478	0.4222	1
1193	0.4817	0.2479	0.4226	1
1194	0.4824	0.248	0.423	1
1195	0.4826	0.2483	0.4233	1
1196	0.4825	0.2486	0.4233	1
1197	0.4823	0.249	0.4233	1
1198	0.4824	0.2492	0.4235	1
1199	0.4826	0.2499	0.4239	1
1200	0.4831	0.2504	0.4244	1
1201	0.4839	0.2507	0.425	1
1202	0.4843	0.2512	0.4256	1
1203	0.4849	0.2517	0.4263	1
1204	0.4854	0.2519	0.4268	1
1205	0.4856	0.2519	0.4271	1
1206	0.4862	0.252	0.4277	1
1207	0.4868	0.2519	0.4281	1
1208	0.4876	0.252	0.4287	1
1209	0.4887	0.2521	0.4296	1
1210	0.4897	0.2523	0.4304	1
1211	0.4907	0.2526	0.4313	1
1212	0.4913	0.2528	0.4319	1
1213	0.4921	0.253	0.4326	1
1214	0.4927	0.2536	0.4333	1
1215	0.4928	0.254	0.4338	1
1216	0.4932	0.2543	0.4342	1
1217	0.4936	0.2542	0.4345	1
1218	0.4943	0.254	0.4351	1
1219	0.4955	0.2542	0.436	1
1220	0.4967	0.2541	0.4369	1
1221	0.4984	0.2542	0.4381	1
1222	0.4996	0.2544	0.4391	1
1223	0.5003	0.2546	0.4397	1
1224	0.5006	0.2547	0.44	1
1225	0.501	0.2549	0.4405	1
1226	0.5008	0.2553	0.4406	1
1227	0.501	0.2555	0.441	1
1228	0.5012	0.2556	0.4414	1
1229	0.5018	0.2558	0.442	1
1230	0.5027	0.2561	0.4428	1
1231	0.5037	0.2563	0.4436	1
1232	0.5045	0.2565	0.4444	1
1233	0.5052	0.2569	0.445	1
1234	0.5054	0.257	0.4453	1
1235	0.5051	0.2571	0.4453	1
1236	0.5051	0.2573	0.4454	1
1237	0.5058	0.2574	0.446	1
1238	0.5065	0.2577	0.4467	1
1239	0.5069	0.258	0.4471	1
1240	0.5075	0.2581	0.4477	1
1241	0.5082	0.2582	0.4483	1
1242	0.5086	0.2583	0.4487	1
1243	0.5092	0.2583	0.4492	1
1244	0.5098	0.2583	0.4497	1
1245	0.5104	0.2585	0.4501	1
1246	0.5106	0.2587	0.4504	1
1247	0.5109	0.259	0.4507	1
1248	0.5107	0.2592	0.4507	1
1249	0.51	0.2594	0.4504	1
1250	0.5097	0.2596	0.4504	1
1251	0.5096	0.2597	0.4504	1
1252	0.5095	0.2599	0.4505	1
1253	0.5096	0.2601	0.4507	1
1254	0.5093	0.2601	0.4505	1
1255	0.509	0.2601	0.4503	1
1256	0.5089	0.2602	0.4502	1
1257	0.5085	0.2601	0.4498	1
1258	0.5078	0.2601	0.4493	1
1259	0.507	0.2601	0.4488	1
1260	0.5061	0.26	0.4483	1
1261	0.5059	0.2599	0.4481	1
1262	0.5061	0.2598	0.4483	1
1263	0.506	0.2598	0.4482	1
1264	0.5062	0.2597	0.4482	1
1265	0.5063	0.2598	0.4483	1
1266	0.5057	0.2601	0.448	1
1267	0.5061	0.2603	0.4484	1
1268	0.5075	0.2605	0.4493	1
1269	0.5086	0.2605	0.45	1
1270	0.5103	0.2604	0.4511	1
1271	0.5113	0.2602	0.4518	1
1272	0.512	0.2599	0.4523	1
1273	0.5123	0.2598	0.4526	1
1274	0.5129	0.2597	0.453	1
1275	0.5142	0.2598	0.454	1
1276	0.5163	0.2599	0.4554	1
1277	0.5189	0.2599	0.4571	1
1278	0.5205	0.2601	0.4583	1
1279	0.5223	0.26	0.4595	1
1280	0.524	0.26	0.4607	1
1281	0.525	0.2601	0.4615	1
1282	0.5261	0.2602	0.4622	1
1283	0.5273	0.2601	0.463	1
1284	0.5286	0.2602	0.4638	1
1285	0.5296	0.2605	0.4645	1
1286	0.5309	0.2605	0.4653	1
1287	0.5328	0.2605	0.4665	1
1288	0.5343	0.2605	0.4674	1
1289	0.5357	0.2602	0.4682	1
1290	0.5367	0.26	0.4689	1
1291	0.5377	0.2596	0.4694	1
1292	0.5385	0.2595	0.4698	1
1293	0.539	0.2593	0.4701	1
1294	0.5392	0.2591	0.47	1
1295	0.5406	0.2592	0.4707	1
1296	0.541	0.2591	0.4708	1
1297	0.5407	0.2588	0.4703	1
1298	0.5415	0.2585	0.4706	1
1299	0.5413	0.2581	0.4702	1
1300	0.5411	0.2577	0.4698	1
1301	0.5412	0.2573	0.4695	1
1302	0.5416	0.2569	0.4695	1
1303	0.5413	0.2564	0.4689	1
1304	0.5406	0.2559	0.4681	1
1305	0.5398	0.2553	0.4671	1
1306	0.5384	0.2547	0.4657	1
1307	0.5375	0.2541	0.4647	1
1308	0.5366	0.2534	0.4636	1
1309	0.536	0.2528	0.4627	1
1310	0.5362	0.2522	0.4622	1
1311	0.5354	0.2515	0.4611	1
1312	0.5344	0.2506	0.4598	1
1313	0.5331	0.2497	0.4583	1
1314	0.5305	0.2486	0.4559	1
1315	0.5291	0.2477	0.4543	1
1316	0.5286	0.2468	0.4533	1
1317	0.5276	0.2459	0.4518	1
1318	0.5267	0.245	0.4504	1
1319	0.5259	0.2442	0.4492	1
1320	0.5241	0.243	0.4472	1
1321	0.5222	0.2418	0.445	1
1322	0.5205	0.2407	0.4429	1
1323	0.519	0.2396	0.441	1
1324	0.5175	0.2384	0.439	1
1325	0.516	0.2373	0.4371	1
1326	0.5143	0.2361	0.4349	1
1327	0.5124	0.2347	0.4326	1
1328	0.5109	0.2335	0.4306	1
1329	0.5097	0.2324	0.4288	1
1330	0.5081	0.2311	0.4267	1
1331	0.5068	0.2299	0.4248	1
1332	0.5052	0.2286	0.4226	1
1333	0.5029	0.227	0.4199	1
1334	0.5009	0.2256	0.4174	1
1335	0.4991	0.2242	0.415	1
1336	0.4973	0.2229	0.4127	1
1337	0.4952	0.2214	0.4101	1
1338	0.4935	0.2201	0.4079	1
1339	0.4923	0.219	0.4061	1
1340	0.4908	0.2178	0.404	1
1341	0.4889	0.2165	0.4016	1
1342	0.4878	0.2154	0.3997	1
1343	0.4862	0.2141	0.3975	1
1344	0.4843	0.2127	0.395	1
1345	0.4828	0.2115	0.3929	1
1346	0.4818	0.2104	0.3912	1
1347	0.4804	0.2092	0.3891	1
1348	0.4791	0.208	0.3871	1
1349	0.4777	0.2069	0.3851	1
1350	0.476	0.2056	0.3828	1
1351	0.4748	0.2046	0.381	1
1352	0.474	0.2039	0.3797	1
1353	0.473	0.2029	0.378	1
1354	0.4723	0.2021	0.3766	1
1355	0.4713	0.2011	0.3748	1
1356	0.4699	0.1999	0.3728	1
1357	0.4688	0.1989	0.371	1
1358	0.4677	0.198	0.3692	1
1359	0.4666	0.197	0.3675	1
1360	0.4658	0.1961	0.3658	1
1361	0.4648	0.1951	0.3641	1
1362	0.4639	0.1944	0.3625	1
1363	0.4627	0.1933	0.3605	1
1364	0.4613	0.1922	0.3583	1
1365	0.4599	0.1911	0.3561	1
1366	0.4584	0.19	0.3538	1
1367	0.4565	0.1886	0.351	1
1368	0.4552	0.1877	0.3487	1
1369	0.4541	0.1871	0.3467	1
1370	0.4527	0.1863	0.3442	1
1371	0.4513	0.1856	0.3417	1
1372	0.4502	0.1852	0.3394	1
1373	0.4491	0.1848	0.337	1
1374	0.4478	0.1848	0.3347	1
1375	0.4467	0.1856	0.3326	1
1376	0.4455	0.1863	0.3303	1
1377	0.4436	0.1871	0.3275	1
1378	0.4429	0.189	0.3256	1
1379	0.4432	0.1919	0.3244	1
1380	0.4427	0.1956	0.3229	1
1381	0.4425	0.201	0.322	1
1382	0.4421	0.2072	0.3212	1
1383	0.4415	0.2149	0.3207	1
1384	0.4407	0.2236	0.3203	1
1385	0.4399	0.2338	0.3201	1
1386	0.4391	0.2459	0.3207	1
1387	0.4376	0.2598	0.3214	1
1388	0.4367	0.2763	0.3234	1
1389	0.4367	0.2967	0.3273	1
1390	0.4365	0.3189	0.3318	1
1391	0.4367	0.3449	0.3378	1
1392	0.4369	0.3728	0.3446	1
1393	0.437	0.4058	0.3534	1
1394	0.4371	0.4379	0.3619	1
1395	0.4377	0.4714	0.371	1
1396	0.4376	0.5033	0.3789	1
1397	0.4373	0.537	0.3877	1
1398	0.4372	0.5682	0.3958	1
1399	0.4361	0.6021	0.4049	1
1400	0.434	0.6386	0.4151	1
1401	0.4326	0.6727	0.4247	1
1402	0.4309	0.7044	0.4335	1
1403	0.4289	0.736	0.4425	1
1404	0.4268	0.7672	0.4516	1
1405	0.4248	0.7938	0.4591	1
1406	0.422	0.8159	0.4649	1
1407	0.4196	0.8358	0.4701	1
1408	0.4177	0.8494	0.4732	1
1409	0.4149	0.8617	0.4758	1
1410	0.4114	0.871	0.4773	1
1411	0.4081	0.8772	0.4778	1
1412	0.4044	0.8761	0.4754	1
1413	0.4011	0.8787	0.4749	1
1414	0.3979	0.8807	0.4746	1
1415	0.3949	0.881	0.4737	1
1416	0.3919	0.8819	0.4733	1
1417	0.3895	0.8817	0.4727	1
1418	0.3873	0.8802	0.4718	1
1419	0.3853	0.8757	0.4696	1
1420	0.384	0.8681	0.4664	1
1421	0.382	0.8624	0.464	1
1422	0.3796	0.8553	0.4608	1
1423	0.3776	0.8475	0.4576	1
1424	0.3756	0.8425	0.4556	1
1425	0.3736	0.8349	0.4525	1
1426	0.3718	0.8246	0.4483	1
1427	0.3698	0.8133	0.4437	1
1428	0.3682	0.8015	0.4389	1
1429	0.3665	0.7892	0.4338	1
1430	0.3648	0.7768	0.4288	1
1431	0.3632	0.7618	0.4226	1
1432	0.3616	0.7522	0.4188	1
1433	0.3597	0.7456	0.4162	1
1434	0.3582	0.7366	0.4125	1
1435	0.3569	0.7292	0.4095	1
1436	0.3557	0.7217	0.4065	1
1437	0.3545	0.7141	0.4033	1
1438	0.3535	0.7042	0.3992	1
1439	0.3527	0.694	0.3949	1
1440	0.3517	0.6848	0.391	1
1441	0.3506	0.6716	0.3854	1
1442	0.3496	0.6633	0.3818	1
1443	0.3484	0.6602	0.3804	1
1444	0.3475	0.6538	0.3777	1
1445	0.3466	0.647	0.3746	1
1446	0.3457	0.6408	0.3719	1
1447	0.3449	0.6347	0.3691	1
1448	0.3439	0.628	0.3662	1
1449	0.3429	0.6212	0.3631	1
1450	0.3419	0.6151	0.3603	1
1451	0.3408	0.6078	0.3571	1
1452	0.3398	0.6023	0.3545	1
1453	0.3392	0.6011	0.3536	1
1454	0.3383	0.5952	0.3508	1
1455	0.3374	0.5864	0.3468	1
1456	0.3365	0.5792	0.3434	1
1457	0.3355	0.5698	0.339	1
1458	0.3344	0.5614	0.335	1
1459	0.3335	0.5546	0.3317	1
1460	0.3324	0.5481	0.3284	1
1461	0.331	0.5427	0.3255	1
1462	0.3297	0.5352	0.3217	1
1463	0.3286	0.5269	0.3176	1
1464	0.3275	0.5191	0.3136	1
1465	0.3263	0.5095	0.3088	1
1466	0.3254	0.4971	0.3028	1
1467	0.3241	0.4876	0.298	1
1468	0.3226	0.4793	0.2937	1
1469	0.3213	0.4703	0.2891	1
1470	0.3199	0.463	0.2852	1
1471	0.3184	0.4518	0.2797	1
1472	0.3169	0.4382	0.2731	1
1473	0.3155	0.4267	0.2675	1
1474	0.314	0.4132	0.2611	1
1475	0.3127	0.4029	0.256	1
1476	0.3116	0.3956	0.2522	1
1477	0.3105	0.3865	0.2477	1
1478	0.3094	0.3776	0.2433	1
1479	0.3083	0.3683	0.2387	1
1480	0.3074	0.3591	0.2342	1
1481	0.3063	0.3489	0.2294	1
1482	0.3049	0.3382	0.2245	1
1483	0.3037	0.3276	0.2196	1
1484	0.3026	0.3164	0.2145	1
1485	0.3014	0.3053	0.2095	1
1486	0.3002	0.2939	0.2044	1
1487	0.2992	0.2836	0.1998	1
1488	0.2982	0.2734	0.1953	1
1489	0.2972	0.2638	0.1911	1
1490	0.2966	0.2553	0.1874	1
1491	0.2958	0.2466	0.1837	1
1492	0.2948	0.2381	0.1801	1
1493	0.294	0.2293	0.1764	1
1494	0.293	0.2205	0.1727	1
1495	0.2923	0.212	0.1692	1
1496	0.2917	0.2037	0.1658	1
1497	0.2911	0.1953	0.1624	1
1498	0.2906	0.1873	0.1592	1
1499	0.29	0.1792	0.1559	1
1500	0.2893	0.1707	0.1526	1
1501	0.2888	0.1626	0.1494	1
1502	0.2882	0.153	0.1456	1
1503	0.2878	0.1462	0.143	1
1504	0.2876	0.1423	0.1416	1
1505	0.2872	0.1367	0.1395	1
1506	0.2868	0.1321	0.1379	1
1507	0.2865	0.1268	0.1361	1
1508	0.2863	0.1214	0.1342	1
1509	0.2861	0.1144	0.1317	1
1510	0.2859	0.1092	0.1299	1
1511	0.2857	0.1052	0.1288	1
1512	0.2855	0.1005	0.1273	1
1513	0.2852	0.0954	0.1257	1
1514	0.2851	0.0916	0.1246	1
1515	0.285	0.0883	0.1236	1
1516	0.2849	0.085	0.1228	1
1517	0.2848	0.0824	0.1222	1
1518	0.2849	0.0794	0.1215	1
1519	0.285	0.0762	0.1208	1
1520	0.285	0.0734	0.1202	1
1521	0.285	0.0708	0.1197	1
1522	0.285	0.0684	0.1193	1
1523	0.2849	0.0661	0.1189	1
1524	0.285	0.0641	0.1187	1
1525	0.2851	0.0621	0.1186	1
1526	0.2852	0.0605	0.1186	1
1527	0.2853	0.059	0.1186	1
1528	0.2854	0.0581	0.1189	1
1529	0.2856	0.0577	0.1195	1
1530	0.2858	0.057	0.1198	1
1531	0.286	0.0564	0.1203	1
1532	0.2861	0.0557	0.1207	1
1533	0.2861	0.0548	0.1208	1
1534	0.2863	0.0542	0.1213	1
1535	0.2867	0.0538	0.1218	1
1536	0.287	0.0534	0.1224	1
1537	0.2875	0.0531	0.1231	1
1538	0.288	0.053	0.1238	1
1539	0.2884	0.053	0.1245	1
1540	0.2889	0.0531	0.1254	1
1541	0.2896	0.0533	0.1264	1
1542	0.29	0.0537	0.1273	1
1543	0.2902	0.0545	0.1283	1
1544	0.2905	0.055	0.1293	1
1545	0.2905	0.0555	0.1301	1
1546	0.2908	0.0562	0.1311	1
1547	0.2914	0.0568	0.1321	1
1548	0.2918	0.0576	0.1332	1
1549	0.2922	0.0586	0.1342	1
1550	0.2927	0.0596	0.1354	1
1551	0.2933	0.0606	0.1366	1
1552	0.2937	0.0616	0.1377	1
1553	0.2941	0.0623	0.1389	1
1554	0.2945	0.0633	0.14	1
1555	0.2947	0.0645	0.1411	1
1556	0.295	0.0656	0.1422	1
1557	0.2954	0.067	0.1434	1
1558	0.2958	0.0682	0.1446	1
1559	0.2961	0.0693	0.1458	1
1560	0.2965	0.0706	0.1469	1
1561	0.297	0.0718	0.1482	1
1562	0.2974	0.073	0.1494	1
1563	0.2978	0.0741	0.1505	1
1564	0.2981	0.0755	0.1517	1
1565	0.2983	0.0772	0.1529	1
1566	0.2986	0.0787	0.1541	1
1567	0.2989	0.0806	0.1554	1
1568	0.2992	0.0821	0.1565	1
1569	0.2994	0.0826	0.1574	1
1570	0.2998	0.0836	0.1584	1
1571	0.3002	0.0845	0.1595	1
1572	0.3007	0.0856	0.1606	1
1573	0.3012	0.0876	0.162	1
1574	0.3017	0.0898	0.1635	1
1575	0.3024	0.0919	0.1649	1
1576	0.3029	0.094	0.1663	1
1577	0.3033	0.0956	0.1676	1
1578	0.3037	0.0974	0.1689	1
1579	0.3042	0.0989	0.1701	1
1580	0.3046	0.1004	0.1713	1
1581	0.3049	0.1019	0.1724	1
1582	0.3054	0.1031	0.1735	1
1583	0.3058	0.1046	0.1747	1
1584	0.3061	0.1062	0.1758	1
1585	0.3064	0.108	0.177	1
1586	0.3069	0.1099	0.1783	1
1587	0.3072	0.1114	0.1794	1
1588	0.3075	0.1128	0.1804	1
1589	0.3079	0.1145	0.1816	1
1590	0.3084	0.1158	0.1826	1
1591	0.3088	0.1176	0.1839	1
1592	0.3093	0.1203	0.1854	1
1593	0.3099	0.1222	0.1868	1
1594	0.3106	0.1238	0.188	1
1595	0.311	0.1253	0.1891	1
1596	0.3114	0.1267	0.1901	1
1597	0.3117	0.1278	0.191	1
1598	0.3116	0.1287	0.1916	1
1599	0.3119	0.1297	0.1923	1
1600	0.3122	0.1303	0.193	1
1601	0.3125	0.1313	0.1939	1
1602	0.3128	0.1326	0.1948	1
1603	0.3132	0.1337	0.1957	1
1604	0.3135	0.1348	0.1966	1
1605	0.3138	0.136	0.1974	1
1606	0.3142	0.1369	0.1982	1
1607	0.3145	0.1383	0.1991	1
1608	0.3146	0.1401	0.2002	1
1609	0.3149	0.1417	0.2011	1
1610	0.3151	0.1434	0.2021	1
1611	0.3155	0.1448	0.203	1
1612	0.316	0.1461	0.204	1
1613	0.3164	0.1471	0.2048	1
1614	0.3169	0.1482	0.2056	1
1615	0.3171	0.1487	0.2062	1
1616	0.3173	0.1483	0.2064	1
1617	0.3175	0.1494	0.2071	1
1618	0.3176	0.1513	0.2081	1
1619	0.3178	0.1527	0.2089	1
1620	0.318	0.1547	0.2098	1
1621	0.3183	0.1561	0.2106	1
1622	0.3186	0.1566	0.2111	1
1623	0.3189	0.1576	0.2119	1
1624	0.3194	0.1591	0.2129	1
1625	0.3197	0.16	0.2135	1
1626	0.3199	0.1604	0.214	1
1627	0.3201	0.1611	0.2146	1
1628	0.3201	0.1618	0.215	1
1629	0.3202	0.1624	0.2155	1
1630	0.3205	0.1628	0.216	1
1631	0.3208	0.1639	0.2167	1
1632	0.3211	0.1654	0.2175	1
1633	0.3213	0.1666	0.2182	1
1634	0.3215	0.1678	0.2188	1
1635	0.3217	0.1695	0.2197	1
1636	0.3219	0.1715	0.2208	1
1637	0.3221	0.1728	0.2215	1
1638	0.3223	0.1747	0.2225	1
1639	0.3227	0.176	0.2232	1
1640	0.3233	0.1761	0.2235	1
1641	0.3235	0.1767	0.2239	1
1642	0.3237	0.1775	0.2244	1
1643	0.3238	0.1782	0.2248	1
1644	0.3235	0.1782	0.2248	1
1645	0.3236	0.1793	0.2254	1
1646	0.324	0.1815	0.2263	1
1647	0.3242	0.183	0.227	1
1648	0.3245	0.1847	0.2279	1
1649	0.3247	0.1859	0.2285	1
1650	0.3248	0.1862	0.2287	1
1651	0.325	0.1874	0.2294	1
1652	0.3254	0.1892	0.2303	1
1653	0.3257	0.1903	0.2309	1
1654	0.3259	0.1915	0.2314	1
1655	0.3261	0.1921	0.2317	1
1656	0.3263	0.1916	0.2316	1
1657	0.3264	0.1922	0.2319	1
1658	0.3267	0.1926	0.2322	1
1659	0.3268	0.1939	0.2327	1
1660	0.3267	0.1961	0.2334	1
1661	0.3268	0.1977	0.234	1
1662	0.3269	0.1997	0.2347	1
1663	0.3269	0.2007	0.235	1
1664	0.3271	0.2008	0.235	1
1665	0.3271	0.2013	0.2351	1
1666	0.3267	0.2012	0.2348	1
1667	0.3269	0.2027	0.2354	1
1668	0.3274	0.2061	0.2367	1
1669	0.3274	0.2069	0.2369	1
1670	0.3275	0.2073	0.237	1
1671	0.3273	0.2077	0.237	1
1672	0.3266	0.2056	0.2357	1
1673	0.3266	0.2071	0.2361	1
1674	0.327	0.2112	0.2377	1
1675	0.3273	0.2135	0.2385	1
1676	0.3282	0.2166	0.2399	1
1677	0.3285	0.2184	0.2405	1
1678	0.3284	0.2186	0.2403	1
1679	0.3286	0.2204	0.2409	1
1680	0.3286	0.2226	0.2414	1
1681	0.329	0.2249	0.2422	1
1682	0.33	0.2284	0.2437	1
1683	0.3301	0.2287	0.2435	1
1684	0.33	0.2297	0.2436	1
1685	0.33	0.2302	0.2436	1
1686	0.3301	0.2304	0.2435	1
1687	0.3304	0.2325	0.2443	1
1688	0.3308	0.2335	0.2446	1
1689	0.3314	0.2343	0.2449	1
1690	0.3313	0.2355	0.2451	1
1691	0.3312	0.2371	0.2455	1
1692	0.3315	0.2393	0.2463	1
1693	0.3317	0.2415	0.247	1
1694	0.3322	0.2431	0.2475	1
1695	0.3328	0.2435	0.2477	1
1696	0.3335	0.245	0.2484	1
1697	0.3333	0.2466	0.2487	1
1698	0.3328	0.2469	0.2485	1
1699	0.3328	0.2489	0.2491	1
1700	0.3326	0.25	0.2493	1
1701	0.3328	0.248	0.2483	1
1702	0.3333	0.2486	0.2486	1
1703	0.3333	0.2492	0.2486	1
1704	0.3335	0.2488	0.2483	1
1705	0.3341	0.2517	0.2495	1
1706	0.334	0.2527	0.2496	1
1707	0.3336	0.2508	0.2484	1
1708	0.3335	0.2491	0.2474	1
1709	0.3336	0.2474	0.2466	1
1710	0.334	0.2462	0.2461	1
1711	0.3346	0.2455	0.2458	1
1712	0.3355	0.2461	0.2462	1
1713	0.3358	0.2465	0.2461	1
1714	0.3358	0.2469	0.246	1
1715	0.337	0.251	0.2478	1
1716	0.3378	0.2526	0.2485	1
1717	0.3389	0.2535	0.2491	1
1718	0.3396	0.2542	0.2494	1
1719	0.3396	0.2529	0.2487	1
1720	0.3396	0.2519	0.2481	1
1721	0.339	0.2511	0.2472	1
1722	0.3387	0.25	0.2464	1
1723	0.338	0.249	0.2454	1
1724	0.3382	0.2477	0.2447	1
1725	0.3394	0.2446	0.2437	1
1726	0.34	0.2447	0.2437	1
1727	0.3408	0.2474	0.2448	1
1728	0.3412	0.2472	0.2446	1
1729	0.3409	0.2479	0.2445	1
1730	0.341	0.2483	0.2444	1
1731	0.341	0.2446	0.2426	1
1732	0.3417	0.2443	0.2425	1
1733	0.3439	0.249	0.245	1
1734	0.3444	0.2477	0.2444	1
1735	0.3444	0.2436	0.2425	1
1736	0.3445	0.2418	0.2416	1
1737	0.3432	0.2377	0.2391	1
1738	0.3421	0.2347	0.2372	1
1739	0.3414	0.2346	0.2365	1
1740	0.3408	0.2323	0.235	1
1741	0.3394	0.2269	0.232	1
1742	0.3392	0.2251	0.2309	1
1743	0.3404	0.2263	0.2316	1
1744	0.3409	0.2249	0.231	1
1745	0.3414	0.2237	0.2304	1
1746	0.3417	0.2219	0.2294	1
1747	0.3416	0.2177	0.2273	1
1748	0.3414	0.2149	0.2258	1
1749	0.3412	0.2134	0.2248	1
1750	0.3414	0.2133	0.2246	1
1751	0.3415	0.2117	0.2236	1
1752	0.3414	0.2111	0.223	1
1753	0.3424	0.211	0.223	1
1754	0.3418	0.2073	0.221	1
1755	0.3408	0.2031	0.2184	1
1756	0.3411	0.2005	0.2172	1
1757	0.3399	0.1958	0.2145	1
1758	0.338	0.1897	0.211	1
1759	0.3379	0.1868	0.2094	1
1760	0.3382	0.1862	0.209	1
1761	0.3379	0.1836	0.2075	1
1762	0.3378	0.1803	0.2058	1
1763	0.3376	0.1788	0.2048	1
1764	0.3363	0.1765	0.2031	1
1765	0.3356	0.1756	0.202	1
1766	0.3367	0.1784	0.2033	1
1767	0.3371	0.1779	0.203	1
1768	0.3367	0.1728	0.2005	1
1769	0.3367	0.168	0.1983	1
1770	0.3363	0.164	0.1962	1
1771	0.3359	0.1616	0.1948	1
1772	0.3358	0.1604	0.194	1
1773	0.3351	0.1578	0.1924	1
1774	0.3334	0.1544	0.19	1
1775	0.333	0.1518	0.1886	1
1776	0.3337	0.1501	0.1881	1
1777	0.3338	0.1484	0.1872	1
1778	0.3352	0.1476	0.1873	1
1779	0.3356	0.1466	0.1868	1
1780	0.3343	0.1456	0.1857	1
1781	0.3345	0.145	0.1853	1
1782	0.3349	0.1443	0.1851	1
1783	0.3353	0.1434	0.1848	1
1784	0.3365	0.1427	0.1849	1
1785	0.3368	0.142	0.1847	1
1786	0.3366	0.1414	0.1842	1
1787	0.3364	0.1405	0.1836	1
1788	0.3359	0.1399	0.183	1
1789	0.3357	0.1398	0.1828	1
1790	0.3352	0.139	0.1821	1
1791	0.3355	0.1391	0.1822	1
1792	0.3358	0.1376	0.1816	1
1793	0.3359	0.1358	0.1808	1
1794	0.3361	0.1362	0.181	1
1795	0.3372	0.138	0.1822	1
1796	0.3373	0.1395	0.1827	1
1797	0.3366	0.1399	0.1825	1
1798	0.3382	0.1406	0.1835	1
1799	0.3393	0.1427	0.1848	1
1800	0.3394	0.1428	0.1848	1
1801	0.3394	0.1425	0.1847	1
1802	0.3402	0.1416	0.1847	1
1803	0.341	0.1436	0.1858	1
1804	0.3378	0.1397	0.1828	1
1805	0.336	0.1359	0.1805	1
1806	0.3354	0.1342	0.1796	1
1807	0.3351	0.1331	0.179	1
1808	0.3343	0.1314	0.1779	1
1809	0.3348	0.1314	0.1781	1
1810	0.3349	0.1303	0.1777	1
1811	0.3342	0.1284	0.1766	1
1812	0.3335	0.1271	0.1758	1
1813	0.3333	0.1269	0.1756	1
1814	0.3326	0.1257	0.1748	1
1815	0.3326	0.1254	0.1747	1
1816	0.3327	0.1275	0.1755	1
1817	0.3326	0.1267	0.1751	1
1818	0.3337	0.1248	0.1749	1
1819	0.3332	0.1223	0.1736	1
1820	0.3316	0.1177	0.1711	1
1821	0.3299	0.1142	0.1689	1
1822	0.3268	0.1106	0.166	1
1823	0.3247	0.1086	0.1641	1
1824	0.3237	0.1057	0.1625	1
1825	0.3222	0.1043	0.1611	1
1826	0.3217	0.1016	0.1597	1
1827	0.3225	0.0971	0.1583	1
1828	0.3228	0.0955	0.1577	1
1829	0.3236	0.0955	0.1579	1
1830	0.3235	0.0942	0.1572	1
1831	0.3228	0.0946	0.1568	1
1832	0.3222	0.0935	0.1558	1
1833	0.321	0.091	0.1541	1
1834	0.3198	0.0881	0.1522	1
1835	0.3189	0.0849	0.1503	1
1836	0.3184	0.0812	0.1484	1
1837	0.3179	0.0785	0.1468	1
1838	0.3177	0.0756	0.1453	1
1839	0.317	0.073	0.1437	1
1840	0.3162	0.0718	0.1424	1
1841	0.3155	0.0695	0.1407	1
1842	0.3144	0.0661	0.1385	1
1843	0.3135	0.0636	0.1366	1
1844	0.3129	0.0615	0.135	1
1845	0.3125	0.0597	0.1336	1
1846	0.3122	0.0577	0.1321	1
1847	0.3122	0.0563	0.1309	1
1848	0.3119	0.0547	0.1294	1
1849	0.3116	0.0531	0.128	1
1850	0.3111	0.0518	0.1265	1
1851	0.3102	0.051	0.1249	1
1852	0.3098	0.0506	0.1236	1
1853	0.3095	0.0506	0.1225	1
1854	0.3094	0.0513	0.1217	1
1855	0.3092	0.0531	0.1212	1
1856	0.3091	0.0561	0.1212	1
1857	0.3095	0.0602	0.1217	1
1858	0.3103	0.0662	0.1229	1
1859	0.3117	0.0735	0.125	1
1860	0.3139	0.0817	0.1277	1
1861	0.3164	0.0928	0.1316	1
1862	0.3195	0.1081	0.1374	1
1863	0.3233	0.1253	0.1442	1
1864	0.328	0.1456	0.1524	1
1865	0.3342	0.1702	0.1629	1
1866	0.3412	0.1982	0.1751	1
1867	0.3492	0.2303	0.1893	1
1868	0.3592	0.2676	0.2062	1
1869	0.3717	0.3132	0.2275	1
1870	0.3861	0.3618	0.2507	1
1871	0.4062	0.421	0.2801	1
1872	0.4266	0.4787	0.3093	1
1873	0.4483	0.5369	0.3392	1
1874	0.4732	0.5964	0.3711	1
1875	0.5012	0.6634	0.4078	1
1876	0.5323	0.7382	0.4495	1
1877	0.5655	0.7985	0.4864	1
1878	0.6035	0.8537	0.5238	1
1879	0.644	0.9116	0.5644	1
1880	0.6882	0.9631	0.6049	1
1881	0.7339	0.9981	0.6407	1
1882	0.7842	1.0344	0.6807	1
1883	0.8367	1.0519	0.716	1
1884	0.8926	1.0471	0.7465	1
1885	0.9464	0.9978	0.7614	1
1886	1.0042	0.9651	0.7893	1
1887	1.0678	0.9296	0.8233	1
1888	1.1265	0.8581	0.846	1
1889	1.1758	0.7632	0.8644	1
1890	1.2395	0.6883	0.9004	1
1891	1.3044	0.6158	0.9439	1
1892	1.3716	0.5879	1.0131	1
1893	1.4517	0.6025	1.1093	1
1894	1.5213	0.6696	1.2281	1
1895	1.5706	0.7785	1.359	1
1896	1.6275	0.9549	1.5286	1
1897	1.7016	1.1683	1.7138	1
1898	1.7585	1.4422	1.9219	1
1899	1.8173	1.7768	2.1558	1
1900	1.8768	2.2043	2.4258	1
1901	1.9371	2.622	2.6885	1
1902	1.9847	3.0373	2.9406	1
1903	2.0328	3.464	3.1938	1
1904	2.0835	3.821	3.4051	1
1905	2.1238	4.2109	3.6293	1
1906	2.1474	4.6	3.8435	1
1907	2.1659	4.9379	4.0312	1
1908	2.1954	5.2922	4.2296	1
1909	2.2343	5.5997	4.4044	1
1910	2.2604	5.8973	4.5679	1
1911	2.2871	6.1775	4.7197	1
1912	2.3067	6.4179	4.8492	1
1913	2.3036	6.6288	4.9555	1
1914	2.3176	6.787	5.0408	1
1915	2.3341	6.8471	5.079	1
1916	2.3619	6.9556	5.1406	1
1917	2.3943	7.0728	5.2069	1
1918	2.4181	7.1412	5.2493	1
1919	2.4141	7.2966	5.3268	1
1920	2.4178	7.41	5.3849	1
1921	2.4184	7.4383	5.4034	1
1922	2.4264	7.4943	5.4353	1
1923	2.4279	7.5511	5.465	1
1924	2.4363	7.626	5.5058	1
1925	2.4321	7.6237	5.5045	1
1926	2.417	7.6079	5.4922	1
1927	2.3971	7.5584	5.4608	1
1928	2.3885	7.4415	5.4026	1
1929	2.397	7.2938	5.3312	1
1930	2.4012	7.187	5.2809	1
1931	2.4023	7.0903	5.2358	1
1932	2.3927	6.9894	5.1818	1
1933	2.3749	6.8898	5.1272	1
1934	2.3598	6.7471	5.0529	1
1935	2.3343	6.5786	4.9634	1
1936	2.3207	6.424	4.8823	1
1937	2.315	6.1997	4.7698	1
1938	2.3079	6.0467	4.691	1
1939	2.2989	5.9345	4.6306	1
1940	2.3079	5.8404	4.5821	1
1941	2.3068	5.7592	4.5394	1
1942	2.2954	5.6357	4.4728	1
1943	2.3017	5.4961	4.4007	1
1944	2.2752	5.4004	4.3417	1
1945	2.246	5.1989	4.2317	1
1946	2.2309	5.0396	4.1441	1
1947	2.2106	4.8822	4.0568	1
1948	2.1868	4.6927	3.9552	1
1949	2.172	4.5119	3.857	1
1950	2.1648	4.3599	3.7725	1
1951	2.1435	4.1874	3.6756	1
1952	2.1343	3.9961	3.5721	1
1953	2.1054	3.8337	3.4751	1
1954	2.0831	3.6823	3.3878	1
1955	2.0751	3.5803	3.3268	1
1956	2.0551	3.4558	3.2477	1
1957	2.04	3.3437	3.1786	1
1958	2.0211	3.2299	3.1084	1
1959	1.9897	3.0707	3.0103	1
1960	1.9643	2.9332	2.9245	1
1961	1.9409	2.8193	2.8521	1
1962	1.9154	2.681	2.7651	1
1963	1.8896	2.5061	2.6582	1
1964	1.8644	2.3752	2.5759	1
1965	1.8345	2.273	2.5047	1
1966	1.8063	2.1545	2.4237	1
1967	1.7789	2.0611	2.3574	1
1968	1.7619	1.9777	2.2976	1
1969	1.7413	1.8553	2.2183	1
1970	1.7072	1.77	2.1579	1
1971	1.6862	1.6997	2.1058	1
1972	1.6699	1.5867	2.0303	1
1973	1.6476	1.4955	1.9644	1
1974	1.6251	1.4133	1.9023	1
1975	1.6144	1.3299	1.8414	1
1976	1.5949	1.2542	1.783	1
1977	1.5563	1.2174	1.741	1
1978	1.5233	1.1763	1.6983	1
1979	1.5056	1.1206	1.6521	1
1980	1.4786	1.0511	1.594	1
1981	1.4519	0.9885	1.5387	1
1982	1.442	0.9379	1.4945	1
1983	1.4249	0.8838	1.4454	1
1984	1.4067	0.8419	1.4041	1
1985	1.385	0.8095	1.3669	1
1986	1.3668	0.782	1.334	1
1987	1.3351	0.7557	1.2972	1
1988	1.2997	0.7364	1.2641	1
1989	1.2712	0.7195	1.2339	1
1990	1.2542	0.6994	1.2045	1
1991	1.2383	0.6809	1.1765	1
1992	1.2203	0.6643	1.1471	1
1993	1.205	0.6515	1.1213	1
1994	1.1873	0.6413	1.0975	1
1995	1.1757	0.6316	1.0738	1
1996	1.1629	0.6268	1.0543	1
1997	1.1428	0.6237	1.0354	1
1998	1.1227	0.621	1.0155	1
1999	1.0982	0.6216	0.9946	1
2000	1.0695	0.6182	0.974	1
2001	1.0541	0.6108	0.9561	1
2002	1.0429	0.6088	0.9393	1
2003	1.0234	0.6034	0.9207	1
2004	1.0078	0.6054	0.906	1
2005	0.9911	0.6151	0.8928	1
2006	0.9687	0.6138	0.8758	1
2007	0.9462	0.6137	0.8603	1
2008	0.925	0.6147	0.8453	1
2009	0.9055	0.613	0.8291	1
2010	0.8893	0.6139	0.8149	1
2011	0.8756	0.6163	0.8024	1
2012	0.8688	0.622	0.7929	1
2013	0.8605	0.6274	0.7835	1
2014	0.8463	0.6338	0.774	1
2015	0.8292	0.6421	0.7643	1
2016	0.8106	0.6474	0.7536	1
2017	0.8005	0.6477	0.7437	1
2018	0.7863	0.6454	0.7318	1
2019	0.7684	0.6427	0.7194	1
2020	0.758	0.6468	0.7116	1
2021	0.7428	0.6546	0.7034	1
2022	0.7271	0.6567	0.6935	1
2023	0.7139	0.6571	0.6839	1
2024	0.7032	0.656	0.674	1
2025	0.6962	0.6523	0.6631	1
2026	0.6841	0.6452	0.6516	1
2027	0.6708	0.6327	0.6384	1
2028	0.6597	0.6281	0.629	1
2029	0.6479	0.6246	0.621	1
2030	0.6354	0.6141	0.6101	1
2031	0.6258	0.6161	0.6033	1
2032	0.6184	0.6175	0.5968	1
2033	0.6122	0.6191	0.5909	1
2034	0.6007	0.6195	0.5831	1
2035	0.589	0.6173	0.5744	1
2036	0.5823	0.6184	0.5686	1
2037	0.5724	0.6125	0.5598	1
2038	0.5633	0.6176	0.5553	1
2039	0.5531	0.6131	0.5475	1
2040	0.5408	0.5997	0.5371	1
2041	0.5309	0.5928	0.5288	1
2042	0.5215	0.5883	0.5213	1
2043	0.513	0.5758	0.5108	1
2044	0.5049	0.5661	0.5015	1
2045	0.4989	0.5656	0.4959	1
2046	0.4925	0.5548	0.4869	1
2047	0.486	0.5458	0.4794	1
2048	0.4792	0.544	0.474	1
2049	0.4737	0.5421	0.4689	1
2050	0.4672	0.5389	0.4634	1
2051	0.4573	0.5353	0.4568	1
2052	0.45	0.5294	0.45	1
2053	0.4431	0.5208	0.4428	1
2054	0.4382	0.5123	0.4355	1
2055	0.4349	0.5012	0.4268	1
2056	0.4311	0.4928	0.4199	1
2057	0.4289	0.4856	0.4139	1
2058	0.4245	0.477	0.4071	1
2059	0.4186	0.4704	0.4009	1
2060	0.4141	0.4627	0.3946	1
2061	0.4103	0.4536	0.3875	1
2062	0.4066	0.4497	0.3823	1
2063	0.4031	0.4439	0.3766	1
2064	0.4001	0.438	0.3708	1
2065	0.3966	0.4341	0.3657	1
2066	0.3924	0.4295	0.3604	1
2067	0.389	0.4211	0.3541	1
2068	0.386	0.4106	0.3474	1
2069	0.3832	0.4025	0.3414	1
2070	0.3812	0.3904	0.334	1
2071	0.3785	0.3828	0.3285	1
2072	0.3755	0.3809	0.3251	1
2073	0.3724	0.3738	0.3198	1
2074	0.369	0.3666	0.315	1
2075	0.3666	0.3599	0.3103	1
2076	0.3646	0.3566	0.3064	1
2077	0.3625	0.3537	0.3029	1
2078	0.3612	0.3464	0.2974	1
2079	0.3595	0.3417	0.293	1
2080	0.3574	0.3316	0.2871	1
2081	0.3559	0.3235	0.2818	1
2082	0.354	0.3174	0.2775	1
2083	0.3518	0.3148	0.2751	1
2084	0.35	0.3108	0.2718	1
2085	0.3482	0.3061	0.2684	1
2086	0.3466	0.3019	0.265	1
2087	0.345	0.3005	0.262	1
2088	0.3434	0.2958	0.2585	1
2089	0.3418	0.2886	0.2541	1
2090	0.3403	0.2854	0.251	1
2091	0.3391	0.2756	0.2469	1
2092	0.3378	0.2666	0.2423	1
2093	0.3364	0.2654	0.24	1
2094	0.3355	0.2559	0.235	1
2095	0.3343	0.249	0.2308	1
2096	0.3328	0.2451	0.2281	1
2097	0.3317	0.2364	0.2239	1
2098	0.3307	0.2343	0.2217	1
2099	0.3296	0.2311	0.2194	1
2100	0.3283	0.2316	0.2178	1
2101	0.3273	0.2283	0.2154	1
2102	0.3269	0.2227	0.2126	1
2103	0.326	0.2181	0.21	1
2104	0.3247	0.2138	0.2075	1
2105	0.3237	0.2085	0.2044	1
2106	0.3226	0.2023	0.2008	1
2107	0.3217	0.1968	0.1978	1
2108	0.3216	0.1921	0.1955	1
2109	0.3218	0.1842	0.1919	1
2110	0.3216	0.1793	0.19	1
2111	0.3216	0.1773	0.1895	1
2112	0.322	0.1725	0.1879	1
2113	0.3216	0.1701	0.187	1
2114	0.3208	0.1703	0.1866	1
2115	0.3206	0.1655	0.1841	1
2116	0.3205	0.16	0.1818	1
2117	0.3203	0.1522	0.1787	1
2118	0.3198	0.1482	0.1766	1
2119	0.3199	0.1435	0.1744	1
2120	0.3195	0.1413	0.173	1
2121	0.3182	0.1446	0.1729	1
2122	0.3176	0.1433	0.1718	1
2123	0.3179	0.1398	0.1705	1
2124	0.3174	0.1362	0.1687	1
2125	0.3169	0.134	0.1673	1
2126	0.3169	0.1305	0.1657	1
2127	0.3171	0.1295	0.1656	1
2128	0.3179	0.1279	0.1658	1
2129	0.3188	0.1243	0.1652	1
2130	0.3204	0.1206	0.165	1
2131	0.3226	0.1153	0.1643	1
2132	0.3233	0.1122	0.1635	1
2133	0.3235	0.1101	0.1627	1
2134	0.3224	0.1094	0.1615	1
2135	0.3225	0.1074	0.1607	1
2136	0.3223	0.1067	0.1604	1
2137	0.3233	0.1039	0.1599	1
2138	0.3269	0.0978	0.1599	1
2139	0.3288	0.0944	0.1599	1
2140	0.3293	0.0927	0.1596	1
2141	0.3302	0.09	0.1591	1
2142	0.3308	0.0872	0.1583	1
2143	0.3316	0.0851	0.158	1
2144	0.332	0.0829	0.1573	1
2145	0.3343	0.0802	0.1575	1
2146	0.3372	0.0784	0.1585	1
2147	0.3375	0.0779	0.1584	1
2148	0.3372	0.0763	0.1577	1
2149	0.3365	0.0748	0.1569	1
2150	0.3346	0.074	0.1555	1
2151	0.3341	0.0729	0.1549	1
2152	0.3346	0.0725	0.155	1
2153	0.3375	0.0731	0.1569	1
2154	0.3388	0.0723	0.1573	1
2155	0.3395	0.0709	0.1573	1
2156	0.3403	0.0703	0.1577	1
2157	0.3403	0.069	0.1574	1
2158	0.3408	0.0684	0.1575	1
2159	0.3429	0.069	0.159	1
2160	0.344	0.0683	0.1593	1
2161	0.3427	0.0671	0.1581	1
2162	0.3445	0.0663	0.1586	1
2163	0.3483	0.0654	0.1602	1
2164	0.3505	0.0638	0.1606	1
2165	0.3541	0.063	0.1621	1
2166	0.3572	0.0622	0.1634	1
2167	0.3552	0.0607	0.1618	1
2168	0.3526	0.0594	0.1599	1
2169	0.3536	0.0581	0.16	1
2170	0.3566	0.0569	0.161	1
2171	0.3589	0.0558	0.1616	1
2172	0.3616	0.055	0.1625	1
2173	0.3624	0.0545	0.1625	1
2174	0.3606	0.0539	0.1609	1
2175	0.3585	0.054	0.1595	1
2176	0.3554	0.055	0.1581	1
2177	0.3535	0.0553	0.157	1
2178	0.3499	0.0557	0.1551	1
2179	0.3489	0.0559	0.1545	1
2180	0.3505	0.0554	0.155	1
2181	0.3511	0.0554	0.1551	1
2182	0.3517	0.0554	0.1552	1
2183	0.3524	0.0556	0.1553	1
2184	0.3541	0.0563	0.1562	1
2185	0.3541	0.0564	0.156	1
2186	0.3522	0.0561	0.1544	1
2187	0.3538	0.0566	0.1551	1
2188	0.3567	0.0556	0.156	1
2189	0.3562	0.0551	0.1551	1
2190	0.3557	0.0559	0.155	1
2191	0.3537	0.0566	0.1539	1
2192	0.3501	0.0577	0.1521	1
2193	0.3494	0.0595	0.152	1
2194	0.3483	0.0609	0.1515	1
2195	0.3492	0.0605	0.1514	1
2196	0.3487	0.0606	0.1508	1
2197	0.3467	0.0609	0.1495	1
2198	0.3454	0.0604	0.1484	1
2199	0.3446	0.0585	0.1472	1
2200	0.3433	0.0588	0.1464	1
2201	0.3419	0.0601	0.1461	1
2202	0.3408	0.0607	0.1456	1
2203	0.3403	0.0619	0.1454	1
2204	0.3391	0.0635	0.1452	1
2205	0.3377	0.0651	0.1448	1
2206	0.3359	0.0664	0.1441	1
2207	0.3332	0.0686	0.1432	1
2208	0.3318	0.0711	0.1433	1
2209	0.3299	0.0716	0.1422	1
2210	0.3303	0.0697	0.1414	1
2211	0.3323	0.0694	0.1422	1
2212	0.3329	0.0708	0.1429	1
2213	0.3335	0.0715	0.1434	1
2214	0.333	0.0732	0.1436	1
2215	0.3306	0.0758	0.1433	1
2216	0.3273	0.0779	0.1421	1
2217	0.3251	0.0803	0.1416	1
2218	0.3248	0.0828	0.1422	1
2219	0.325	0.0843	0.1428	1
2220	0.3266	0.0837	0.1432	1
2221	0.3257	0.0854	0.1432	1
2222	0.3223	0.0897	0.1429	1
2223	0.3224	0.0904	0.1431	1
2224	0.3236	0.0901	0.1433	1
2225	0.3237	0.0905	0.1435	1
2226	0.3261	0.0874	0.1435	1
2227	0.3268	0.0881	0.1441	1
2228	0.3246	0.0937	0.1451	1
2229	0.3243	0.095	0.1454	1
2230	0.3271	0.0933	0.1463	1
2231	0.3274	0.0944	0.1468	1
2232	0.3253	0.096	0.1462	1
2233	0.3242	0.0975	0.1462	1
2234	0.3227	0.1014	0.1472	1
2235	0.3197	0.1045	0.1466	1
2236	0.3204	0.1036	0.1466	1
2237	0.3224	0.1012	0.1468	1
2238	0.3211	0.1008	0.1459	1
2239	0.3216	0.1022	0.1468	1
2240	0.3203	0.105	0.1473	1
2241	0.3181	0.1063	0.1468	1
2242	0.3203	0.1043	0.1474	1
2243	0.3233	0.1017	0.1481	1
2244	0.325	0.0994	0.1481	1
2245	0.3263	0.0963	0.1478	1
2246	0.3278	0.095	0.1481	1
2247	0.3252	0.0987	0.1482	1
2248	0.3214	0.1015	0.1475	1
2249	0.3217	0.1023	0.1481	1
2250	0.3215	0.1024	0.1483	1
2251	0.3206	0.0998	0.1471	1
2252	0.3211	0.0992	0.1474	1
2253	0.3245	0.0979	0.149	1
2254	0.3247	0.1007	0.1506	1
2255	0.3223	0.1092	0.1532	1
2256	0.3242	0.1097	0.1548	1
2257	0.3281	0.1075	0.1565	1
2258	0.3302	0.1066	0.1575	1
2259	0.3356	0.0988	0.1575	1
2260	0.3373	0.0992	0.1589	1
2261	0.334	0.1094	0.1613	1
2262	0.3322	0.1127	0.1621	1
2263	0.3299	0.116	0.1628	1
2264	0.3285	0.1164	0.1627	1
2265	0.3281	0.1123	0.1612	1
2266	0.3279	0.1047	0.1583	1
2267	0.327	0.1014	0.1566	1
2268	0.3289	0.1019	0.1581	1
2269	0.3316	0.1031	0.1605	1
2270	0.3315	0.1093	0.1633	1
2271	0.3306	0.1138	0.1648	1
2272	0.3312	0.1113	0.1643	1
2273	0.3299	0.1097	0.1631	1
2274	0.331	0.1075	0.163	1
2275	0.3374	0.1062	0.1665	1
2276	0.3401	0.1122	0.1706	1
2277	0.3387	0.12	0.1729	1
2278	0.3405	0.1214	0.1747	1
2279	0.3416	0.1231	0.1761	1
2280	0.34	0.1209	0.1745	1
2281	0.3434	0.1131	0.1736	1
2282	0.345	0.1122	0.1744	1
2283	0.3448	0.1089	0.1731	1
2284	0.3485	0.1057	0.1743	1
2285	0.3477	0.109	0.1756	1
2286	0.3436	0.1203	0.1784	1
2287	0.342	0.1257	0.1801	1
2288	0.3387	0.1331	0.1818	1
2289	0.336	0.1413	0.1838	1
2290	0.3347	0.1475	0.1854	1
2291	0.3348	0.15	0.1866	1
2292	0.3334	0.1556	0.188	1
2293	0.3355	0.1565	0.1897	1
2294	0.3447	0.1457	0.1911	1
2295	0.3464	0.1448	0.1919	1
2296	0.3463	0.1451	0.1918	1
2297	0.346	0.1502	0.1938	1
2298	0.3397	0.1688	0.1982	1
2299	0.3369	0.1767	0.1999	1
2300	0.3347	0.1817	0.2008	1
2301	0.3349	0.189	0.2038	1
2302	0.3375	0.1919	0.2059	1
2303	0.3389	0.1884	0.205	1
2304	0.3394	0.1986	0.2098	1
2305	0.3401	0.2092	0.215	1
2306	0.3371	0.2094	0.214	1
2307	0.3369	0.2063	0.2126	1
2308	0.3427	0.1968	0.2123	1
2309	0.3435	0.1941	0.2114	1
2310	0.342	0.1972	0.2118	1
2311	0.3415	0.2045	0.2148	1
2312	0.3376	0.2218	0.2189	1
2313	0.3383	0.2265	0.2209	1
2314	0.3396	0.2379	0.2256	1
2315	0.3371	0.2601	0.232	1
2316	0.3358	0.2751	0.2373	1
2317	0.3331	0.3027	0.2461	1
2318	0.3316	0.3235	0.2535	1
2319	0.3338	0.3186	0.2528	1
2320	0.3354	0.3173	0.2528	1
2321	0.3359	0.3253	0.2569	1
2322	0.3378	0.322	0.2569	1
2323	0.3386	0.3332	0.2611	1
2324	0.3396	0.3499	0.2679	1
2325	0.3419	0.3442	0.2661	1
2326	0.3438	0.3482	0.2675	1
2327	0.3452	0.3635	0.2742	1
2328	0.3466	0.3701	0.2787	1
2329	0.3475	0.3745	0.2818	1
2330	0.348	0.3968	0.2913	1
2331	0.3493	0.407	0.2972	1
2332	0.3512	0.4	0.2956	1
2333	0.3531	0.4137	0.3009	1
2334	0.3546	0.422	0.3051	1
2335	0.3558	0.4355	0.3108	1
2336	0.3578	0.4638	0.3217	1
2337	0.3596	0.4686	0.3248	1
2338	0.3617	0.4632	0.3242	1
2339	0.3633	0.4624	0.3253	1
2340	0.3629	0.4793	0.3345	1
2341	0.3629	0.505	0.3463	1
2342	0.364	0.5147	0.3517	1
2343	0.3656	0.5341	0.3604	1
2344	0.3671	0.5359	0.3627	1
2345	0.37	0.4879	0.3464	1
2346	0.3718	0.4803	0.3449	1
2347	0.3725	0.4991	0.3529	1
2348	0.3745	0.5005	0.3548	1
2349	0.3774	0.5067	0.3582	1
2350	0.3799	0.5297	0.3684	1
2351	0.3816	0.5552	0.3804	1
2352	0.3834	0.5697	0.3881	1
2353	0.387	0.5974	0.4004	1
2354	0.3899	0.6214	0.4115	1
2355	0.3904	0.6232	0.4142	1
2356	0.3916	0.6379	0.4217	1
2357	0.392	0.6728	0.437	1
2358	0.3934	0.6873	0.4445	1
2359	0.3946	0.6729	0.4407	1
2360	0.3988	0.6842	0.4461	1
2361	0.4085	0.7286	0.4646	1
2362	0.4151	0.7515	0.4753	1
2363	0.4245	0.773	0.4853	1
2364	0.4336	0.8107	0.5027	1
2365	0.4399	0.873	0.5303	1
2366	0.4399	0.8078	0.5057	1
2367	0.4457	0.7806	0.498	1
2368	0.4394	0.7934	0.5049	1
2369	0.4324	0.7597	0.4928	1
2370	0.4309	0.7781	0.5025	1
2371	0.4336	0.8472	0.532	1
2372	0.4419	0.8847	0.549	1
2373	0.4469	0.8986	0.5579	1
2374	0.456	0.9019	0.5622	1
2375	0.4675	0.9072	0.5677	1
2376	0.469	0.9387	0.5827	1
2377	0.4786	0.9885	0.6055	1
2378	0.49	1.0615	0.6389	1
2379	0.4777	1.0653	0.6398	1
2380	0.4758	1.0179	0.6221	1
2381	0.4855	1.0081	0.6219	1
2382	0.4879	0.979	0.6128	1
2383	0.502	0.9864	0.6204	1
2384	0.5219	1.0496	0.6516	1
2385	0.5257	1.0415	0.651	1
2386	0.5188	1.0091	0.638	1
2387	0.5201	1.0182	0.6431	1
2388	0.5251	1.0089	0.6421	1
2389	0.5189	0.9865	0.6355	1
2390	0.5254	0.9876	0.6414	1
2391	0.5374	1.0348	0.6663	1
2392	0.5315	1.068	0.6827	1
2393	0.5438	1.0754	0.6896	1
2394	0.5669	1.0744	0.6932	1
2395	0.577	0.9932	0.6645	1
2396	0.5881	0.9009	0.6329	1
2397	0.5797	0.8508	0.6143	1
[truncated: 3 more rows]

## Sheet: Table S6
Table S6. Statistical differences in measured physiological variables: photosynthetic rate, stomatal conductance and PSII efficiency for the three response groups (resistant, moderate and sensitive).
Level		Number	Mean	Std Error	Lower 95%	Upper 95%
Photosynthetic rate
Resistant	A	14	27.6214	1.9304	23.765	31.478
Moderate	B	31	21.2103	1.2973	18.619	23.802
Sensitive	B	22	17.6641	1.5399	14.588	20.74
Stomatal conductivity
Resistant	A	14	0.143957	0.01036	0.12326	0.16465
Moderate	AB	31	0.115784	0.00696	0.10188	0.12969
Sensitive	B	22	0.100668	0.00826	0.08416	0.11718
PSII efficiency
Resistant	A	14	0.340143	0.01261	0.31494	0.36534
Moderate	AB	31	0.312387	0.00848	0.29545	0.32932
Sensitive	B	22	0.282455	0.01006	0.26235	0.30256
